# Supplementary material for: Mutations in Structural Genes of the Mitochondrial Complex IV May Influence Breast Cancer
Source: Genes (Basel). 2023 Jul 18;14(7):1465. doi: 10.3390/genes14071465 (PMC10379055; doi:10.3390/genes14071465)
Supplement: Supplementary file 1 [file genes-14-01465-s001.zip]

Archive with 2 entries (2 files):
- genes-2478996-supplementary.pdf
- genes-2478996-supplementary.xlsx
