# Supplementary material for: Mutations in Structural Genes of the Mitochondrial Complex IV May Influence Breast Cancer
Source: Genes (Basel). 2023 Jul 18;14(7):1465. doi: 10.3390/genes14071465 (PMC10379055; doi:10.3390/genes14071465)
Supplement: Supplementary file 1 [file genes-14-01465-s001.zip › genes-2478996-supplementary.xlsx]

## Sheet: DADOS CLINICOS TODOS OS BDS NUC
ID	ID_CBP	AGE	SEX	MOLECULAR_SUBTYPE	HISTOLOGIC_TYPE	STAGE	Metastasis_Stage	COX_MUT
BD1.1	TCGA-3C-AAAU	55	Female	Luminal A	ILC		MX	Without
BD1.2	TCGA-3C-AALI	50	Female	HER2	IDC	2	M0	Without
BD1.3	TCGA-3C-AALJ	62	Female	Luminal B	IDC	2	M0	Without
BD1.4	TCGA-3C-AALK	52	Female	Luminal A	IDC	1	M0	Without
BD1.5	TCGA-4H-AAAK	50	Female	Luminal A	ILC	3	M0	Without
BD1.6	TCGA-5L-AAT0	42	Female	Luminal A	ILC	2	M0	Without
BD1.7	TCGA-5T-A9QA	52	Female	Luminal B	BRCANOS	2	MX	Without
BD1.8	TCGA-A1-A0SB	70	Female	Normal-l	BRCANOS	1	M0	Without
BD1.9	TCGA-A1-A0SD	59	Female	Luminal A	IDC	2	M0	Without
BD1.10	TCGA-A1-A0SE	56	Female	Luminal A	BRCANOS	1	M0	Without
BD1.11	TCGA-A1-A0SF	54	Female	Luminal A	IDC	2	M0	Without
BD1.12	TCGA-A1-A0SG	61	Female	Luminal A	BRCANOS	2	M0	Without
BD1.13	TCGA-A1-A0SH	39	Female	Luminal A	IDC	2	M0	Without
BD1.14	TCGA-A1-A0SI	52	Female	Luminal B	IDC	2	M0	Without
BD1.15	TCGA-A1-A0SJ	39	Female	Luminal A	IDC	3	M0	Without
BD1.16	TCGA-A1-A0SK	54	Female	Basal-l	BRCANOS	2	M0	Without
BD1.17	TCGA-A1-A0SM	77	Male		IDC	2	M0	Without
BD1.18	TCGA-A1-A0SN	50	Female	Luminal B	IDC	2	MX	Without
BD1.19	TCGA-A1-A0SO	67	Female	Basal-l	IDC	2	M0	Without
BD1.20	TCGA-A1-A0SP	40	Female	Basal-l	IDC	2	M0	Without
BD1.21	TCGA-A1-A0SQ	45	Female	Luminal A	IDC	2	MX	Without
BD1.22	TCGA-A2-A04N	66	Female	Luminal A	IDC	1	M0	Without
BD1.23	TCGA-A2-A04P	36	Female	Basal-l	IDC	3	M0	Without
BD1.24	TCGA-A2-A04Q	48	Female	Basal-l	IDC	1	M0	With
BD1.25	TCGA-A2-A04R	36	Female	Luminal B	IDC	1	M0	Without
BD1.26	TCGA-A2-A04T	62	Female	Basal-l	IDC	2	M0	Without
BD1.27	TCGA-A2-A04U	47	Female	Basal-l	IDC	2	M0	Without
BD1.28	TCGA-A2-A04V	39	Female	Luminal A	IDC	2	M0	Without
BD1.29	TCGA-A2-A04W	50	Female	HER2	BRCANOS	2	M0	Without
BD1.30	TCGA-A2-A04X	34	Female	HER2	IDC	2	M0	Without
BD1.31	TCGA-A2-A04Y	53	Female	Luminal B	IDC	2	M0	Without
BD1.32	TCGA-A2-A0CK	60	Female	Luminal A	ILC	3	M0	Without
BD1.33	TCGA-A2-A0CL	37	Female	Normal-l	IDC	3	M0	Without
BD1.34	TCGA-A2-A0CM	40	Female	Basal-l	IDC	2	M0	Without
BD1.35	TCGA-A2-A0CO	85	Female		ILC	2	M0	Without
BD1.36	TCGA-A2-A0CP	60	Female	Luminal A	IDC	1	M0	Without
BD1.37	TCGA-A2-A0CQ	62	Female	Luminal A	IDC	1	M0	Without
BD1.38	TCGA-A2-A0CR	54	Female	Luminal A	ILC	2	M0	Without
BD1.39	TCGA-A2-A0CS	73	Female	Luminal A	IDC	4	M1	Without
BD1.40	TCGA-A2-A0CT	71	Female	Luminal A	IDC	2	M0	Without
BD1.41	TCGA-A2-A0CU	73	Female	Luminal A	IDC	2	M0	Without
BD1.42	TCGA-A2-A0CV	41	Female	Luminal A	IDC	2	M0	Without
BD1.43	TCGA-A2-A0CW	67	Female	Luminal B	IDC	2	M0	Without
BD1.44	TCGA-A2-A0CX	52	Female	HER2	IDC	2	M0	Without
BD1.45	TCGA-A2-A0CZ	46	Female		IDC	2	M0	Without
BD1.46	TCGA-A2-A0D0	60	Female	Basal-l	IDC	2	M0	Without
BD1.47	TCGA-A2-A0D1	76	Female	HER2	IDC	2	M0	Without
BD1.48	TCGA-A2-A0D2	45	Female	Basal-l	IDC	2	M0	Without
BD1.49	TCGA-A2-A0D3	42	Female	Luminal A	IDC	1	M0	Without
BD1.50	TCGA-A2-A0D4	37	Female	Luminal B	IDC	2	M0	Without
BD1.51	TCGA-A2-A0EM	73	Female	Luminal A	IDC	1	M0	Without
BD1.52	TCGA-A2-A0EN	70	Female	Luminal A	ILC	2	M0	Without
BD1.53	TCGA-A2-A0EO	54	Female	Luminal A	IDC	1	M0	Without
BD1.54	TCGA-A2-A0EP	56	Female	Luminal A	ILC	1	M0	Without
BD1.55	TCGA-A2-A0EQ	64	Female	HER2	IDC	2	M0	Without
BD1.56	TCGA-A2-A0ER	63	Female	Luminal A	IDC	1	M0	Without
BD1.57	TCGA-A2-A0ES	52	Female	Luminal A	ILC	2	M0	Without
BD1.58	TCGA-A2-A0ET	58	Female	Luminal A	IDC	3	M0	Without
BD1.59	TCGA-A2-A0EU	79	Female	Luminal A	IDC	1	M0	Without
BD1.60	TCGA-A2-A0EV	80	Female	Luminal A	IDC	1	M0	Without
BD1.61	TCGA-A2-A0EW	53	Female	Luminal A	ILC	3	M0	Without
BD1.62	TCGA-A2-A0EX	46	Female	Luminal A	ILC	2	M0	Without
BD1.63	TCGA-A2-A0EY	62	Female	Luminal B	IDC	2	M0	Without
BD1.64	TCGA-A2-A0ST	62	Female	Basal-l	IDC	2	M0	Without
BD1.65	TCGA-A2-A0SU	66	Female	Luminal A	IDC	2	M0	Without
BD1.66	TCGA-A2-A0SV	63	Female	Luminal B	IDC	4	M1	Without
BD1.67	TCGA-A2-A0SW	82	Female	Luminal B	IDC	4	M1	Without
BD1.68	TCGA-A2-A0SX	48	Female	Basal-l	IDC	1	M0	Without
BD1.69	TCGA-A2-A0SY	62	Female	Luminal A	ILC	3	M0	Without
BD1.70	TCGA-A2-A0T0	59	Female	Basal-l	IDC	2	M0	Without
BD1.71	TCGA-A2-A0T1	55	Female	HER2	IDC	3	M0	Without
BD1.72	TCGA-A2-A0T2	66	Female	Basal-l	IDC	4	M1	Without
BD1.73	TCGA-A2-A0T3	37	Female	Luminal B	IDC	1	M0	Without
BD1.74	TCGA-A2-A0T4	62	Female	Luminal A	ILC	2	M0	Without
BD1.75	TCGA-A2-A0T5	39	Female	Luminal A	IDC	2	M0	Without
BD1.76	TCGA-A2-A0T6	50	Female	Luminal A	ILC	2	M0	Without
BD1.77	TCGA-A2-A0T7	51	Female	Luminal A	IDC	2	M0	Without
BD1.78	TCGA-A2-A0YC	59	Female	Luminal A	IDC	2	M0	Without
BD1.79	TCGA-A2-A0YD	63	Female	Luminal A	ILC	2	M0	Without
BD1.80	TCGA-A2-A0YE	48	Female	Basal-l	IDC	2	M0	Without
BD1.81	TCGA-A2-A0YF	67	Female	Luminal A	IDC	1	M0	Without
BD1.82	TCGA-A2-A0YG	63	Female	Luminal B	IDC	3	M0	Without
BD1.83	TCGA-A2-A0YH	53	Female	Luminal B	IDC	3	M0	Without
BD1.84	TCGA-A2-A0YI	62	Female	Luminal A	IDC	1	M0	Without
BD1.85	TCGA-A2-A0YJ	39	Female	Basal-l	IDC	3	M0	Without
BD1.86	TCGA-A2-A0YK	61	Female	Normal-l	ILC	2	M0	Without
BD1.87	TCGA-A2-A0YL	48	Female	Luminal A	ILC	3	M0	Without
BD1.88	TCGA-A2-A0YM	67	Female	Basal-l	IDC	2	M0	Without
BD1.89	TCGA-A2-A0YT	56	Female	Luminal B	IDC	3	M0	Without
BD1.90	TCGA-A2-A1FV	74	Female	Luminal A	ILC	2	M0	Without
BD1.91	TCGA-A2-A1FW	62	Female	Luminal B	IDC	3	M0	Without
BD1.92	TCGA-A2-A1FX	61	Female	Luminal B	IDC	3	M0	Without
BD1.93	TCGA-A2-A1FZ	63	Female	Luminal A	IDC	2	M0	Without
BD1.94	TCGA-A2-A1G0	49	Female	Luminal A	BRCANOS	2	M0	Without
BD1.95	TCGA-A2-A1G1	85	Female	Basal-l	IDC	2	M0	Without
BD1.96	TCGA-A2-A1G4	71	Female	Luminal B	IDC	3	M0	Without
BD1.97	TCGA-A2-A1G6	50	Female	Normal-l	IDC	3	M0	Without
BD1.98	TCGA-A2-A259	70	Female	Luminal A	IDC	1	M0	Without
BD1.99	TCGA-A2-A25A	44	Female	Normal-l	ILC	2	M0	Without
BD1.100	TCGA-A2-A25B	39	Female	Luminal B	IDC	2	M0	Without
BD1.101	TCGA-A2-A25C	50	Female	Luminal B	IDC	2	M0	Without
BD1.102	TCGA-A2-A25D	90	Female	Luminal A	ILC	3	M0	Without
BD1.103	TCGA-A2-A25E	34	Female	Luminal B	IDC	3	M0	Without
BD1.104	TCGA-A2-A25F	66	Female	Basal-l	IDC	2	M0	Without
BD1.105	TCGA-A2-A3KC	55	Female		ILC	2	M0	Without
BD1.106	TCGA-A2-A3KD	47	Female	Luminal A	MUCINOUS	3	M0	Without
BD1.107	TCGA-A2-A3XS	62	Female		IDC	3	M0	Without
BD1.108	TCGA-A2-A3XT	45	Female	Basal-l	IDC	2	M0	Without
BD1.109	TCGA-A2-A3XU	35	Female	Basal-l	IDC	2	M0	Without
BD1.110	TCGA-A2-A3XV	46	Female	HER2	IDC	2	M0	Without
BD1.111	TCGA-A2-A3XW	42	Female	Normal-l	IDC	2	M0	Without
BD1.112	TCGA-A2-A3XX	49	Female	Basal-l	IDC	2	M0	Without
BD1.113	TCGA-A2-A3XY	49	Female		IDC	2	M0	Without
BD1.114	TCGA-A2-A3XZ	46	Female	HER2	IDC	1	M0	Without
BD1.115	TCGA-A2-A3Y0	57	Female	Basal-l	IDC	2	M0	Without
BD1.116	TCGA-A2-A4RW	49	Female		ILC	3	M0	Without
BD1.117	TCGA-A2-A4RX	67	Female		METAPLASTIC	2	M0	Without
BD1.118	TCGA-A2-A4RY	46	Female		ILC	3	M0	Without
BD1.119	TCGA-A2-A4S0	77	Female		MUCINOUS	2	M0	Without
BD1.120	TCGA-A2-A4S1	66	Female	Basal-l	METAPLASTIC	2	M0	Without
BD1.121	TCGA-A2-A4S2	62	Female	Luminal A	ILC	3	M0	Without
BD1.122	TCGA-A2-A4S3	59	Female	Luminal B	IDC	2	M0	Without
BD1.123	TCGA-A7-A0CD	66	Female	Luminal A	IDC	1	M0	Without
BD1.124	TCGA-A7-A0CE	57	Female	Basal-l	IDC	2	M0	Without
BD1.125	TCGA-A7-A0CG	78	Female	Luminal A	BRCANOS	2	M0	Without
BD1.126	TCGA-A7-A0CH	79	Female	Luminal A	IDC	2	M0	Without
BD1.127	TCGA-A7-A0CJ	57	Female	Luminal B	IDC	2	M0	Without
BD1.128	TCGA-A7-A0D9	37	Female	Luminal A	IDC	2	M0	Without
BD1.129	TCGA-A7-A0DA	62	Female	Basal-l	IDC	2	M0	With
BD1.130	TCGA-A7-A0DB	56	Female	Luminal A	IDC	2	M0	Without
BD1.131	TCGA-A7-A0DC	63	Female		IDC	1	M0	Without
BD1.132	TCGA-A7-A13D	46	Female	Basal-l	IDC	2	M0	Without
BD1.133	TCGA-A7-A13E	62	Female	Basal-l	IDC	2	MX	With
BD1.134	TCGA-A7-A13F	44	Female	Luminal B	IDC	3	M0	Without
BD1.135	TCGA-A7-A13G	79	Female	Luminal A	IDC	2	MX	Without
BD1.136	TCGA-A7-A13H	61	Female		ILC	2	MX	Without
BD1.137	TCGA-A7-A26E	71	Female	Luminal A	ILC	3	MX	Without
BD1.138	TCGA-A7-A26F	55	Female	Basal-l	BRCANOS	1	M0	Without
BD1.139	TCGA-A7-A26G	50	Female	Basal-l	BRCANOS	2	M0	Without
BD1.140	TCGA-A7-A26H	72	Female	Luminal A	IDC	2	M0	Without
BD1.141	TCGA-A7-A26I	65	Female	Basal-l	IDC	2	M0	Without
BD1.142	TCGA-A7-A26J	49	Female	Luminal A	IDC	2	M0	Without
BD1.143	TCGA-A7-A2KD	53	Female	Luminal B	IDC	3	MX	Without
BD1.144	TCGA-A7-A3IY	71	Female		MUCINOUS	1	M0	Without
BD1.145	TCGA-A7-A3IZ	62	Female		ILC	2	M0	Without
BD1.146	TCGA-A7-A3J0	62	Female		MUCINOUS	2	M0	Without
BD1.147	TCGA-A7-A3J1	63	Female		ILC	1	MX	Without
BD1.148	TCGA-A7-A3RF	79	Female	Luminal A	MUCINOUS	2	M0	Without
BD1.149	TCGA-A7-A425	70	Female	Luminal A	ILC	3	MX	Without
BD1.150	TCGA-A7-A426	50	Female		ILC	3	MX	Without
BD1.151	TCGA-A7-A4SA	40	Female		ILC	2	M0	Without
BD1.152	TCGA-A7-A4SB	56	Female		ILC	3	M0	Without
BD1.153	TCGA-A7-A4SC	62	Female		ILC	2	MX	Without
BD1.154	TCGA-A7-A4SD	52	Female	Basal-l	IDC	2	M0	Without
BD1.155	TCGA-A7-A4SE	54	Female	Basal-l	IDC	2	M0	Without
BD1.156	TCGA-A7-A4SF	54	Female		IDC	2	M0	Without
BD1.157	TCGA-A7-A56D	84	Female	Luminal A	IDC	2	M0	Without
BD1.158	TCGA-A7-A5ZV	62	Female	Basal-l	BRCANOS	2	M0	Without
BD1.159	TCGA-A7-A5ZW	47	Female	Luminal A	IDC	2	M0	Without
BD1.160	TCGA-A7-A5ZX	48	Female	Luminal A	ILC	3	M0	Without
BD1.161	TCGA-A7-A6VV	51	Female	Basal-l	IDC	2	M0	Without
BD1.162	TCGA-A7-A6VW	48	Female	Basal-l	IDC	2	M0	Without
BD1.163	TCGA-A7-A6VX	68	Female	Luminal B	IDC	2	M0	Without
BD1.164	TCGA-A7-A6VY	48	Female	Basal-l	IDC	2	M0	Without
BD1.165	TCGA-A8-A06N	66	Female	Luminal B	IDC	3	M0	Without
BD1.166	TCGA-A8-A06O	60	Female	Luminal B	IDC	1	M0	Without
BD1.167	TCGA-A8-A06P	63	Female	Luminal A	IDC	3	M0	Without
BD1.168	TCGA-A8-A06Q	63	Female	Luminal B	IDC	3	M0	Without
BD1.169	TCGA-A8-A06R	69	Female	Luminal B	IDC	2	M0	Without
BD1.170	TCGA-A8-A06T	75	Female	Luminal A	IDC	3	M0	Without
BD1.171	TCGA-A8-A06U	80	Female	Luminal A	IDC	2	M0	Without
BD1.172	TCGA-A8-A06X	77	Female	Luminal B	IDC	2	M0	Without
BD1.173	TCGA-A8-A06Y	66	Female	Luminal A	IDC	2	M0	Without
BD1.174	TCGA-A8-A06Z	84	Female	Luminal B	IDC	2	M0	Without
BD1.175	TCGA-A8-A075	42	Female	Luminal B	IDC	2	M0	Without
BD1.176	TCGA-A8-A076	66	Female	Luminal B	IDC	2	M0	Without
BD1.177	TCGA-A8-A079	69	Female	Luminal B	IDC	3	M0	Without
BD1.178	TCGA-A8-A07B	69	Female	Luminal A	IDC	2	M0	Without
BD1.179	TCGA-A8-A07C	57	Female		IDC	2	M0	Without
BD1.180	TCGA-A8-A07E	81	Female	Luminal A	IDC		MX	Without
BD1.181	TCGA-A8-A07F	65	Female	Luminal A	IDC	2	M0	Without
BD1.182	TCGA-A8-A07G	65	Female	Luminal A	IDC	2	M0	Without
BD1.183	TCGA-A8-A07I	69	Female	HER2	IDC	3	M0	Without
BD1.184	TCGA-A8-A07J	35	Female	Luminal A	IDC	2	M0	Without
BD1.185	TCGA-A8-A07L	58	Female	Luminal B	IDC	3	M0	Without
BD1.186	TCGA-A8-A07O	51	Female	Basal-l	IDC	2	M0	Without
BD1.187	TCGA-A8-A07P	68	Female	Luminal A	IDC	2	M0	Without
BD1.188	TCGA-A8-A07R	80	Female		IDC	3	M0	Without
BD1.189	TCGA-A8-A07S	73	Female		BRCANOS	2	M0	Without
BD1.190	TCGA-A8-A07U	66	Female	Basal-l	IDC	3	M0	Without
BD1.191	TCGA-A8-A07W	76	Female	Luminal B	IDC	4	M1	Without
BD1.192	TCGA-A8-A07Z	85	Female	Luminal A	IDC	2	M0	Without
BD1.193	TCGA-A8-A081	80	Female	Luminal B	IDC	2	M0	Without
BD1.194	TCGA-A8-A082	58	Female	Luminal B	IDC	2	M0	Without
BD1.195	TCGA-A8-A083	67	Female	Luminal A	IDC	2	M0	Without
BD1.196	TCGA-A8-A085	44	Male		IDC	2	M0	Without
BD1.197	TCGA-A8-A086	59	Female	Luminal A	IDC	2	M0	Without
BD1.198	TCGA-A8-A08A	89	Female	Luminal A	IDC	1	M0	Without
BD1.199	TCGA-A8-A08B	52	Female	HER2	IDC	2	M0	Without
BD1.200	TCGA-A8-A08C	65	Female		IDC	2	M0	Without
BD1.201	TCGA-A8-A08G	41	Female	Luminal B	IDC	2	M0	Without
BD1.202	TCGA-A8-A08H	66	Female	Normal-l	IDC	2	M0	Without
BD1.203	TCGA-A8-A08I	53	Female	Luminal B	IDC	2	M0	Without
BD1.204	TCGA-A8-A08J	52	Female	HER2	IDC	4	M1	With
BD1.205	TCGA-A8-A08L	89	Female	HER2	IDC	3	M0	Without
BD1.206	TCGA-A8-A08O	45	Female	Luminal A	IDC	4	M1	Without
BD1.207	TCGA-A8-A08P	70	Female	Luminal B	IDC	3	M0	Without
BD1.208	TCGA-A8-A08R	52	Female	Basal-l	IDC	2	M0	Without
BD1.209	TCGA-A8-A08T	64	Female	Luminal A	IDC	4	M1	Without
BD1.210	TCGA-A8-A08X	43	Female	HER2	IDC	3	M0	With
BD1.211	TCGA-A8-A08Z	76	Female	Luminal A	IDC	3	M0	Without
BD1.212	TCGA-A8-A090	74	Female	Luminal A	IDC	2	M0	Without
BD1.213	TCGA-A8-A091	61	Female	Luminal A	IDC	2	M0	Without
BD1.214	TCGA-A8-A092	48	Female	Luminal B	IDC	3	M0	Without
BD1.215	TCGA-A8-A093	61	Female	Luminal A	IDC	2	M0	Without
BD1.216	TCGA-A8-A094	75	Female	HER2	IDC	2	M0	Without
BD1.217	TCGA-A8-A095	45	Female	Luminal B	IDC	1	M0	Without
BD1.218	TCGA-A8-A096	73	Female	Luminal B	IDC	2	M0	Without
BD1.219	TCGA-A8-A097	65	Female	Luminal A	IDC	2	M0	Without
BD1.220	TCGA-A8-A099	76	Female	Luminal A	IDC		MX	Without
BD1.221	TCGA-A8-A09A	40	Female	Luminal A	IDC		M0	Without
BD1.222	TCGA-A8-A09B	58	Female	Luminal A	IDC	3	M0	Without
BD1.223	TCGA-A8-A09C	69	Female	Luminal B	IDC		MX	Without
BD1.224	TCGA-A8-A09D	47	Female	Luminal A	IDC	2	M0	Without
BD1.225	TCGA-A8-A09G	79	Female	HER2	IDC	3	M0	Without
BD1.226	TCGA-A8-A09I	84	Female	Luminal B	IDC	2	M0	Without
BD1.227	TCGA-A8-A09M	75	Female	Luminal B	IDC	3	M0	Without
BD1.228	TCGA-A8-A09N	57	Female	Luminal B	IDC	3	M0	Without
BD1.229	TCGA-A8-A09Q	83	Female	Luminal B	IDC	3	M0	Without
BD1.230	TCGA-A8-A09R	82	Female	Luminal B	IDC	2	M0	Without
BD1.231	TCGA-A8-A09T	68	Female	Luminal A	ILC		MX	Without
BD1.232	TCGA-A8-A09V	51	Female	Luminal A	ILC	2	M0	Without
BD1.233	TCGA-A8-A09W	70	Female	Luminal B	ILC	3	M0	Without
BD1.234	TCGA-A8-A09X	62	Female	HER2	ILC	3	M0	Without
BD1.235	TCGA-A8-A09Z	83	Female	Luminal B	ILC	2	M0	Without
BD1.236	TCGA-A8-A0A1	84	Female	Luminal A	ILC	2	M0	Without
BD1.237	TCGA-A8-A0A2	66	Female	Luminal A	ILC	2	M0	Without
BD1.238	TCGA-A8-A0A4	73	Female	Luminal A	ILC	2	M0	Without
BD1.239	TCGA-A8-A0A6	64	Female	Luminal A	ILC	3	M0	Without
BD1.240	TCGA-A8-A0A7	57	Female	HER2	ILC	2	M0	Without
BD1.241	TCGA-A8-A0A9	80	Female	Luminal A	IDC	2	M0	Without
BD1.242	TCGA-A8-A0AB	54	Female	Luminal A	ILC	2	M0	Without
BD1.243	TCGA-A8-A0AD	83	Female	Luminal A	BRCANOS	1	M0	Without
BD1.244	TCGA-AC-A23C	62	Female	Luminal A	IDC	2	MX	Without
BD1.245	TCGA-AC-A23E	50	Female	Luminal A	IDC	2	MX	Without
BD1.246	TCGA-AC-A23G	76	Female		ILC	2	MX	Without
BD1.247	TCGA-AC-A23H	90	Female	HER2	IDC	2	M0	With
BD1.248	TCGA-AC-A2B8	84	Female	Luminal A	ILC	2	M0	Without
BD1.249	TCGA-AC-A2BK	78	Female	Basal-l	IDC	3	MX	Without
BD1.250	TCGA-AC-A2BM	41	Female	Luminal B	IDC	2	MX	Without
BD1.251	TCGA-AC-A2FB	65	Female	Luminal A	ILC	2	MX	Without
BD1.252	TCGA-AC-A2FE	62	Female		ILC	3	MX	Without
BD1.253	TCGA-AC-A2FF	40	Female	Luminal A	ILC	2	MX	Without
BD1.254	TCGA-AC-A2FG	79	Female	Luminal A	ILC	2	MX	Without
BD1.255	TCGA-AC-A2FK	45	Female	Normal-l	ILC	3	M0	Without
BD1.256	TCGA-AC-A2FM	87	Female		ILC	2	M0	Without
BD1.257	TCGA-AC-A2FO	65	Female	Luminal A	ILC	2	MX	Without
BD1.258	TCGA-AC-A2QH	58	Female	Basal-l	METAPLASTIC	2	MX	Without
BD1.259	TCGA-AC-A2QI	76	Female		ILC	3	MX	Without
BD1.260	TCGA-AC-A2QJ	48	Female		METAPLASTIC	3	M0	Without
BD1.261	TCGA-AC-A3BB	46	Female		ILC	3	MX	Without
BD1.262	TCGA-AC-A3EH	79	Female		ILC	3	M0	Without
BD1.263	TCGA-AC-A3HN	87	Female	Luminal A	ILC	2	MX	Without
BD1.264	TCGA-AC-A3OD	68	Female	Luminal A	ILC	2	MX	Without
BD1.265	TCGA-AC-A3QP	79	Female	Luminal A	ILC	2	MX	Without
BD1.266	TCGA-AC-A3QQ	54	Female	Luminal A	ILC	1	MX	Without
BD1.267	TCGA-AC-A3TM	50	Female		ILC	3	M0	Without
BD1.268	TCGA-AC-A3TN	75	Female		ILC	2	MX	Without
BD1.269	TCGA-AC-A3W5	65	Female	HER2	ILC	2	MX	Without
BD1.270	TCGA-AC-A3W6	90	Female		ILC	3	MX	Without
BD1.271	TCGA-AC-A3W7	66	Female		ILC	2	MX	Without
BD1.272	TCGA-AC-A3YI	74	Female	Normal-l	ILC	3	MX	Without
BD1.273	TCGA-AC-A3YJ	66	Female	Luminal A	BRCANOS	2	MX	Without
BD1.274	TCGA-AC-A4ZE	63	Female	Luminal A	ILC	2	M0	Without
BD1.275	TCGA-AC-A5EH	76	Female	HER2	IDC	2	MX	Without
BD1.276	TCGA-AC-A5EI	88	Female		BRCANOS	1	MX	Without
BD1.277	TCGA-AC-A5XS	74	Female	Luminal A	ILC	2	MX	Without
BD1.278	TCGA-AC-A5XU	74	Female	Luminal A	IDC	2	MX	Without
BD1.279	TCGA-AC-A62V	58	Male		IDC	4	M1	Without
BD1.280	TCGA-AC-A62X	72	Female	Basal-l	IDC	2	MX	Without
BD1.281	TCGA-AC-A62Y	79	Female	Luminal A	ILC	2	MX	Without
BD1.282	TCGA-AC-A6IV	47	Female	Luminal A	ILC	2	MX	Without
BD1.283	TCGA-AC-A6IW	73	Female	Basal-l	IDC	2	MX	Without
BD1.284	TCGA-AC-A6IX	49	Female	Luminal A	ILC	3	MX	Without
BD1.285	TCGA-AC-A6NO	43	Female	Luminal A	IDC	2	MX	Without
BD1.286	TCGA-AC-A7VB	51	Female	Luminal B	IDC	2	MX	Without
BD1.287	TCGA-AC-A7VC	56	Female	Basal-l	METAPLASTIC	2	MX	Without
BD1.288	TCGA-AC-A8OP	72	Female	Luminal A	IDC	1	MX	Without
BD1.289	TCGA-AC-A8OQ	72	Female	Basal-l	IDC	2	MX	Without
BD1.290	TCGA-AC-A8OR	75	Female	Luminal A	MUCINOUS	1	MX	Without
BD1.291	TCGA-AC-A8OS	71	Female	Luminal A	ILC	2	MX	Without
BD1.292	TCGA-AN-A03X	74	Female	Luminal A	IDC	2	M0	Without
BD1.293	TCGA-AN-A03Y	66	Female	Luminal B	IDC	2	M0	Without
BD1.294	TCGA-AN-A041	29	Female	Luminal A	IDC	2	M0	Without
BD1.295	TCGA-AN-A046	68	Female	Luminal A	IDC	2	M0	With
BD1.296	TCGA-AN-A049	62	Female	Luminal A	IDC	2	M0	Without
BD1.297	TCGA-AN-A04A	36	Female	Luminal A	IDC	3	M0	Without
BD1.298	TCGA-AN-A04C	51	Female	HER2	IDC	2	M0	Without
BD1.299	TCGA-AN-A04D	58	Female	Basal-l	IDC	2	M0	Without
BD1.300	TCGA-AN-A0AJ	79	Female	Luminal B	IDC	2	M0	Without
BD1.301	TCGA-AN-A0AK	76	Female	Luminal B	IDC	2	M0	Without
BD1.302	TCGA-AN-A0AL	41	Female	Basal-l	IDC	3	M0	Without
BD1.303	TCGA-AN-A0AM	56	Female	Luminal B	IDC	2	M0	Without
BD1.304	TCGA-AN-A0AR	55	Female	Basal-l	IDC	2	M0	Without
BD1.305	TCGA-AN-A0AS	70	Female	Luminal A	IDC	3	M0	Without
BD1.306	TCGA-AN-A0AT	62	Female	Basal-l	IDC	2	M0	Without
BD1.307	TCGA-AN-A0FD	71	Female	Luminal A	IDC	2	M0	Without
BD1.308	TCGA-AN-A0FF	32	Female	Luminal B	IDC	1	M0	Without
BD1.309	TCGA-AN-A0FJ	59	Female	Basal-l	IDC	4	M1	Without
BD1.310	TCGA-AN-A0FK	88	Female	Luminal A	IDC	3	M0	Without
BD1.311	TCGA-AN-A0FL	62	Female	Basal-l	IDC	2	M0	Without
BD1.312	TCGA-AN-A0FN	61	Female	Luminal A	ILC	1	M0	Without
BD1.313	TCGA-AN-A0FS	55	Female	Luminal A	ILC	1	M0	Without
BD1.314	TCGA-AN-A0FT	63	Female	Luminal A	IDC	2	M0	Without
BD1.315	TCGA-AN-A0FV	58	Female	HER2	IDC	2	M0	Without
BD1.316	TCGA-AN-A0FW	67	Female	Luminal A	IDC	3	M0	Without
BD1.317	TCGA-AN-A0FX	52	Female	Basal-l	IDC	2	M0	Without
BD1.318	TCGA-AN-A0FY	55	Female	Luminal B	IDC	1	M0	Without
BD1.319	TCGA-AN-A0FZ	45	Female	Luminal A	IDC	3	M0	Without
BD1.320	TCGA-AN-A0G0	56	Female		IDC	2	M0	Without
BD1.321	TCGA-AN-A0XL	61	Female	Luminal A	IDC	2	M0	Without
BD1.322	TCGA-AN-A0XN	68	Female	Luminal A	IDC	3	M0	Without
BD1.323	TCGA-AN-A0XO	59	Female	Luminal A	IDC	3	M0	Without
BD1.324	TCGA-AN-A0XP	69	Female	Luminal A	IDC	3	M0	Without
BD1.325	TCGA-AN-A0XR	55	Female	Luminal B	IDC	3	M0	Without
BD1.326	TCGA-AN-A0XS	63	Female	Luminal A	IDC	3	M0	Without
BD1.327	TCGA-AN-A0XT	54	Female	Luminal A	IDC	3	M0	Without
BD1.328	TCGA-AN-A0XU	54	Female	Basal-l	IDC	2	M0	Without
BD1.329	TCGA-AN-A0XV	67	Female	Luminal A	IDC	3	M0	Without
BD1.330	TCGA-AN-A0XW	36	Female	Luminal A	IDC	3	M0	Without
BD1.331	TCGA-AO-A03L	34	Female	Luminal A	IDC	3	M0	Without
BD1.332	TCGA-AO-A03M	29	Female	Luminal A	IDC	1	M0	With
BD1.333	TCGA-AO-A03N	59	Female	Luminal B	IDC	2	M0	Without
BD1.334	TCGA-AO-A03O	69	Female	Luminal B	IDC	2	M0	Without
BD1.335	TCGA-AO-A03P	54	Female	Luminal B	IDC	2	M0	Without
BD1.336	TCGA-AO-A03R	57	Female	Normal-l	IDC	2	M0	Without
BD1.337	TCGA-AO-A03T	42	Female	Normal-l	IDC	2	M0	Without
BD1.338	TCGA-AO-A03U	31	Female	Normal-l	BRCANOS	1	M0	Without
BD1.339	TCGA-AO-A03V	41	Female	Luminal A	IDC	1	M0	Without
BD1.340	TCGA-AO-A0J2	41	Female	HER2	IDC	1	M0	Without
BD1.341	TCGA-AO-A0J3	67	Female	Luminal B	BRCANOS	2	M0	Without
BD1.342	TCGA-AO-A0J4	41	Female	Basal-l	IDC	1	M0	Without
BD1.343	TCGA-AO-A0J5	48	Female	Luminal A	BRCANOS	4	M1	With
BD1.344	TCGA-AO-A0J6	61	Female	Basal-l	IDC	2	M0	Without
BD1.345	TCGA-AO-A0J7	71	Female	Luminal B	BRCANOS	2	M0	Without
BD1.346	TCGA-AO-A0J8	61	Female	Luminal A	ILC	2	M0	Without
BD1.347	TCGA-AO-A0J9	61	Female	Luminal A	ILC	3	M0	Without
BD1.348	TCGA-AO-A0JA	36	Female	Luminal A	IDC	3	M0	Without
BD1.349	TCGA-AO-A0JB	50	Female	Normal-l	IDC	3	M0	Without
BD1.350	TCGA-AO-A0JC	64	Female	Luminal A	IDC	2	M0	Without
BD1.351	TCGA-AO-A0JD	59	Female	Luminal B	IDC	3	M0	Without
BD1.352	TCGA-AO-A0JE	53	Female	HER2	IDC	3	M0	Without
BD1.353	TCGA-AO-A0JF	68	Female	Luminal A	IDC	2	M0	Without
BD1.354	TCGA-AO-A0JG	49	Female	Luminal A	BRCANOS	3	M0	Without
BD1.355	TCGA-AO-A0JI	56	Female	Luminal A	IDC	2	M0	Without
BD1.356	TCGA-AO-A0JJ	54	Female	Luminal A	ILC	2	M0	Without
BD1.357	TCGA-AO-A0JL	59	Female		IDC	3	M0	Without
BD1.358	TCGA-AO-A0JM	40	Female	Luminal B	IDC	2	M0	Without
BD1.359	TCGA-AO-A124	38	Female	Basal-l	BRCANOS	2	M0	Without
BD1.360	TCGA-AO-A125	72	Female	Luminal A	BRCANOS	2	M0	Without
BD1.361	TCGA-AO-A126	39	Female	Luminal A	IDC	2	M0	Without
BD1.362	TCGA-AO-A128	61	Female	Basal-l	IDC	2	M0	With
BD1.363	TCGA-AO-A129	29	Female	Basal-l	IDC	2	M0	Without
BD1.364	TCGA-AO-A12A	47	Female	Luminal A	IDC	2	M0	Without
BD1.365	TCGA-AO-A12B	63	Female	Luminal A	IDC	2	M0	Without
BD1.366	TCGA-AO-A12D	43	Female	HER2	IDC	2	M0	Without
BD1.367	TCGA-AO-A12E	51	Female	Luminal A	ILC	2	M0	Without
BD1.368	TCGA-AO-A12F	36	Female	Basal-l	IDC	2	M0	Without
BD1.369	TCGA-AO-A12G	75	Female	Luminal A	BRCANOS	2	M0	Without
BD1.370	TCGA-AO-A12H	69	Female	Luminal A	BRCANOS	2	M0	Without
BD1.371	TCGA-AO-A1KO	46	Female	Normal-l	ILC	2	M0	Without
BD1.372	TCGA-AO-A1KP	77	Female	Luminal B	IDC	2	M0	Without
BD1.373	TCGA-AO-A1KQ	84	Male		IDC	3	M0	Without
BD1.374	TCGA-AO-A1KR	51	Female	Basal-l	IDC	2	M0	Without
BD1.375	TCGA-AO-A1KS	69	Female	Luminal B	ILC	2	M0	Without
BD1.376	TCGA-AO-A1KT	78	Female	Luminal B	IDC	2	M0	Without
BD1.377	TCGA-AQ-A04H	61	Female	Luminal B	IDC	3	MX	Without
BD1.378	TCGA-AQ-A04J	45	Female	Basal-l	IDC	2	M0	Without
BD1.379	TCGA-AQ-A04L	48	Female		IDC	2	MX	Without
BD1.380	TCGA-AQ-A0Y5	70	Female	Luminal A	IDC	3	MX	Without
BD1.381	TCGA-AQ-A1H2	84	Female	Luminal A	IDC	3	MX	Without
BD1.382	TCGA-AQ-A1H3	49	Female	Luminal A	IDC	3	MX	Without
BD1.383	TCGA-AQ-A54N	51	Female		IDC	2	M0	Without
BD1.384	TCGA-AQ-A54O	51	Male		IDC	2	M0	Without
BD1.385	TCGA-AQ-A7U7	55	Female	Luminal A	ILC	3	M0	With
BD1.386	TCGA-AR-A0TP	43	Female	Basal-l	IDC	2	M0	Without
BD1.387	TCGA-AR-A0TQ	27	Female	Luminal B	IDC	3	M0	Without
BD1.388	TCGA-AR-A0TR	68	Female	Luminal A	IDC	2	M0	Without
BD1.389	TCGA-AR-A0TS	46	Female	Basal-l	IDC	2	M0	Without
BD1.390	TCGA-AR-A0TT	53	Female	Luminal B	IDC	3	M0	Without
BD1.391	TCGA-AR-A0TU	35	Female		IDC	2	M0	Without
BD1.392	TCGA-AR-A0TV	66	Female	Luminal B	IDC	2	M0	Without
BD1.393	TCGA-AR-A0TW	50	Female	Luminal A	IDC	3	M0	Without
BD1.394	TCGA-AR-A0TX	64	Female	HER2	IDC	2	M0	Without
BD1.395	TCGA-AR-A0TY	54	Female	Luminal B	IDC	2	M0	Without
BD1.396	TCGA-AR-A0TZ	43	Female	Luminal A	IDC	3	M1	Without
BD1.397	TCGA-AR-A0U0	73	Female	Basal-l	IDC	2	M0	Without
BD1.398	TCGA-AR-A0U1	36	Female		IDC	2	M0	Without
BD1.399	TCGA-AR-A0U2	47	Female	Luminal B	IDC	3	M0	Without
BD1.400	TCGA-AR-A0U3	59	Female	Luminal A	IDC	2	M0	Without
BD1.401	TCGA-AR-A0U4	54	Female	Basal-l	IDC	2	M0	Without
BD1.402	TCGA-AR-A1AH	51	Female	Basal-l	IDC	2	M0	Without
BD1.403	TCGA-AR-A1AI	47	Female	Basal-l	IDC	2	M0	Without
BD1.404	TCGA-AR-A1AJ	83	Female	Basal-l	IDC	1	M0	Without
BD1.405	TCGA-AR-A1AK	70	Female	Luminal A	ILC	1	M0	Without
BD1.406	TCGA-AR-A1AL	60	Female	Luminal A	ILC	3	M0	Without
BD1.407	TCGA-AR-A1AM	52	Female		ILC	3	M0	Without
BD1.408	TCGA-AR-A1AN	46	Female	Luminal A	IDC	2	M0	Without
BD1.409	TCGA-AR-A1AO	47	Female	Normal-l	IDC	2	M0	Without
BD1.410	TCGA-AR-A1AP	80	Female	Luminal A	IDC	1	M0	Without
BD1.411	TCGA-AR-A1AQ	49	Female	Basal-l	IDC	2	M0	Without
BD1.412	TCGA-AR-A1AR	50	Female	Basal-l	IDC	3	M0	Without
BD1.413	TCGA-AR-A1AS	54	Female	Luminal A	IDC	2	M0	Without
BD1.414	TCGA-AR-A1AT	62	Female		ILC	2	M0	Without
BD1.415	TCGA-AR-A1AU	39	Female	Luminal A	IDC	3	M0	Without
BD1.416	TCGA-AR-A1AV	68	Male		IDC	2	M0	Without
BD1.417	TCGA-AR-A1AW	65	Female	Luminal B	IDC	2	M0	Without
BD1.418	TCGA-AR-A1AX	64	Female	Luminal A	IDC	1	M0	Without
BD1.419	TCGA-AR-A1AY	65	Female	Basal-l	IDC	1	M0	Without
BD1.420	TCGA-AR-A24H	65	Female	Luminal B	ILC	2	M0	Without
BD1.421	TCGA-AR-A24K	46	Female	Luminal B	IDC	2	M0	Without
BD1.422	TCGA-AR-A24L	26	Female	Luminal A	IDC	2	M0	Without
BD1.423	TCGA-AR-A24M	38	Female	Luminal A	BRCANOS	3	M0	Without
BD1.424	TCGA-AR-A24N	54	Female	Luminal B	IDC	1	M0	Without
BD1.425	TCGA-AR-A24O	43	Female	Luminal A	BRCANOS	3	M0	Without
BD1.426	TCGA-AR-A24P	47	Female	Luminal A	IDC	1	M0	Without
BD1.427	TCGA-AR-A24Q	49	Female	Basal-l	IDC	2	M0	Without
BD1.428	TCGA-AR-A24R	45	Female	Luminal B	IDC	3	M0	Without
BD1.429	TCGA-AR-A24S	61	Female	Luminal B	IDC	1	M0	With
BD1.430	TCGA-AR-A24T	46	Female	Luminal A	ILC	3	M0	Without
BD1.431	TCGA-AR-A24U	47	Female	HER2	IDC	2	M0	Without
BD1.432	TCGA-AR-A24V	52	Female	Luminal A	IDC	2	M0	Without
BD1.433	TCGA-AR-A24W	55	Female	Luminal A	IDC	2	M0	Without
BD1.434	TCGA-AR-A24X	52	Female	Luminal A	BRCANOS	2	M0	Without
BD1.435	TCGA-AR-A24Z	57	Female	Luminal B	IDC	2	M0	Without
BD1.436	TCGA-AR-A250	58	Female	Luminal B	IDC	2	M0	Without
BD1.437	TCGA-AR-A251	51	Female	Basal-l	IDC	3	M0	Without
BD1.438	TCGA-AR-A252	50	Female	Luminal A	IDC	1	M0	Without
BD1.439	TCGA-AR-A254	50	Female	HER2	IDC	3	M0	Without
BD1.440	TCGA-AR-A255	62	Female	Luminal A	IDC	1	M0	Without
BD1.441	TCGA-AR-A256	45	Female	Basal-l	IDC	2	M0	Without
BD1.442	TCGA-AR-A2LE	69	Female	Luminal A	ILC	1	M0	With
BD1.443	TCGA-AR-A2LH	55	Female	Normal-l	ILC	3	M0	Without
BD1.444	TCGA-AR-A2LJ	40	Female		ILC	3	MX	Without
BD1.445	TCGA-AR-A2LK	62	Female	Luminal B	ILC	3	M0	Without
BD1.446	TCGA-AR-A2LM	49	Female	Luminal A	ILC	2	M0	Without
BD1.447	TCGA-AR-A2LN	65	Female	Luminal A	ILC	2	M0	Without
BD1.448	TCGA-AR-A2LO	46	Female	Luminal A	ILC	2	M0	Without
BD1.449	TCGA-AR-A2LQ	59	Female	Normal-l	ILC	2	M0	Without
BD1.450	TCGA-AR-A5QM	62	Female	Luminal A	ILC	2	M0	Without
BD1.451	TCGA-AR-A5QN	68	Female	Luminal A	ILC	3	M0	Without
BD1.452	TCGA-AR-A5QP	54	Female	Luminal A	ILC	2	M0	With
BD1.453	TCGA-AR-A5QQ	68	Female	Basal-l	BRCANOS	3	M0	Without
BD1.454	TCGA-B6-A0I1	73	Female	Basal-l	IDC	2	M0	Without
BD1.455	TCGA-B6-A0I2	45	Female	Basal-l	IDC	1	M0	Without
BD1.456	TCGA-B6-A0I5	49	Female	Luminal A	IDC	2	M0	Without
BD1.457	TCGA-B6-A0I6	49	Female		IDC	2	M0	Without
BD1.458	TCGA-B6-A0I8	46	Female		IDC		M0	Without
BD1.459	TCGA-B6-A0I9	62	Female	HER2	IDC	4	M1	Without
BD1.460	TCGA-B6-A0IA	51	Female	Luminal A	BRCANOS	2	M0	Without
BD1.461	TCGA-B6-A0IB	64	Female	Luminal B	IDC	4	M1	Without
BD1.462	TCGA-B6-A0IC	90	Female	Luminal A	BRCANOS		MX	Without
BD1.463	TCGA-B6-A0IE	38	Female	Luminal A	BRCANOS	3	M0	Without
BD1.464	TCGA-B6-A0IG	50	Female	Luminal A	IDC	2	M0	Without
BD1.465	TCGA-B6-A0IH	81	Female	Luminal A	ILC	3	M0	Without
BD1.466	TCGA-B6-A0IJ	42	Female	Basal-l	IDC	2	M0	Without
BD1.467	TCGA-B6-A0IK	63	Female	HER2	IDC	3	M0	Without
BD1.468	TCGA-B6-A0IM	75	Female	Luminal A	BRCANOS	2	M0	Without
BD1.469	TCGA-B6-A0IN	45	Female	Luminal B	BRCANOS		MX	Without
BD1.470	TCGA-B6-A0IO	66	Female	Luminal A	IDC	2	M0	Without
BD1.471	TCGA-B6-A0IP	74	Female	Luminal A	ILC	1	M0	Without
BD1.472	TCGA-B6-A0IQ	40	Female	Basal-l	IDC	3	M0	Without
BD1.473	TCGA-B6-A0RE	61	Female	Basal-l	IDC		M0	Without
BD1.474	TCGA-B6-A0RG	26	Female	Luminal A	IDC	2	M0	Without
BD1.475	TCGA-B6-A0RH	51	Female	HER2	IDC	2	M0	Without
BD1.476	TCGA-B6-A0RI	44	Female	Luminal A	IDC	3	M0	Without
BD1.477	TCGA-B6-A0RL	60	Female	Luminal B	IDC	2	M0	Without
BD1.478	TCGA-B6-A0RM	57	Female	Luminal A	IDC		MX	Without
BD1.479	TCGA-B6-A0RN	60	Female	Luminal A	IDC	1	M0	Without
BD1.480	TCGA-B6-A0RO	71	Female	Luminal A	IDC	3	M0	Without
BD1.481	TCGA-B6-A0RP	73	Female	Luminal A	BRCANOS	3	M0	Without
BD1.482	TCGA-B6-A0RQ	68	Female	Normal-l	ILC	2	M0	Without
BD1.483	TCGA-B6-A0RS	38	Female	HER2	IDC	2	M0	Without
BD1.484	TCGA-B6-A0RT	39	Female	Basal-l	IDC	3	M0	Without
BD1.485	TCGA-B6-A0RU	40	Female	Basal-l	BRCANOS	1	M0	Without
BD1.486	TCGA-B6-A0RV	42	Female	Luminal A	BRCANOS	3	M0	Without
BD1.487	TCGA-B6-A0WS	58	Female	Luminal A	IDC		MX	Without
BD1.488	TCGA-B6-A0WT	61	Female	Luminal A	IDC	2	M0	Without
BD1.489	TCGA-B6-A0WV	67	Female	Luminal B	IDC	2	M0	Without
BD1.490	TCGA-B6-A0WW	58	Female	Luminal B	IDC		MX	Without
BD1.491	TCGA-B6-A0WX	40	Female	Basal-l	BRCANOS	3	M0	Without
BD1.492	TCGA-B6-A0WY	40	Female	Luminal A	IDC	3	M0	Without
BD1.493	TCGA-B6-A0WZ	50	Female	Luminal A	IDC	2	M0	Without
BD1.494	TCGA-B6-A0X0	54	Female	Luminal A	BRCANOS	1	M0	Without
BD1.495	TCGA-B6-A0X1	48	Female	Basal-l	IDC	2	M1	Without
BD1.496	TCGA-B6-A0X4	62	Female	Luminal A	IDC	2	M0	Without
BD1.497	TCGA-B6-A0X5	61	Female	Luminal B	IDC	2	M0	Without
BD1.498	TCGA-B6-A0X7	62	Female	Luminal A	BRCANOS		MX	Without
BD1.499	TCGA-B6-A1KC	67	Female	Luminal B	IDC	2	M0	Without
BD1.500	TCGA-B6-A1KF	68	Female	Basal-l	IDC	2	M0	Without
BD1.501	TCGA-B6-A1KI	63	Female	Luminal A	IDC	1	M0	Without
BD1.502	TCGA-B6-A1KN	57	Female	Luminal B	IDC	3	M0	Without
BD1.503	TCGA-B6-A2IU	62	Female	Luminal A	ILC	2	M0	Without
BD1.504	TCGA-B6-A3ZX	50	Female		BRCANOS	4	M1	Without
BD1.505	TCGA-B6-A400	43	Female		IDC	3	M0	Without
BD1.506	TCGA-B6-A401	47	Female	Luminal A	IDC	2	M0	Without
BD1.507	TCGA-B6-A402	47	Female		IDC	1	M0	Without
BD1.508	TCGA-B6-A408	55	Female		BRCANOS	3	M0	Without
BD1.509	TCGA-B6-A409	44	Female	Basal-l	IDC	3	M0	Without
BD1.510	TCGA-B6-A40B	76	Female	Luminal A	ILC	1	M0	Without
BD1.511	TCGA-B6-A40C	51	Female	Luminal A	ILC	2	M0	Without
BD1.512	TCGA-BH-A0AU	45	Female	Luminal B	IDC	2	M0	Without
BD1.513	TCGA-BH-A0AV	52	Female	Basal-l	IDC	1	M0	Without
BD1.514	TCGA-BH-A0AW	56	Female	HER2	IDC	2	M0	Without
BD1.515	TCGA-BH-A0AY	62	Female	Luminal A	IDC	2	M0	Without
BD1.516	TCGA-BH-A0AZ	47	Female	Luminal A	IDC	3	CM0 (I+)	Without
BD1.517	TCGA-BH-A0B0	56	Female	Luminal A	IDC	1	M0	Without
BD1.518	TCGA-BH-A0B1	66	Female		IDC	2	M0	Without
BD1.519	TCGA-BH-A0B2	43	Female		IDC	1	M0	Without
BD1.520	TCGA-BH-A0B3	53	Female	Basal-l	IDC	2	M0	Without
BD1.521	TCGA-BH-A0B4	65	Male		IDC	3	M0	Without
BD1.522	TCGA-BH-A0B5	40	Female	Luminal A	ILC	3	M0	Without
BD1.523	TCGA-BH-A0B7	42	Female	HER2	IDC	2	M0	Without
BD1.524	TCGA-BH-A0B8	64	Female		IDC	1	M0	Without
BD1.525	TCGA-BH-A0B9	44	Female	Basal-l	IDC	1	M0	Without
BD1.526	TCGA-BH-A0BA	51	Female	Luminal A	BRCANOS	3	M0	Without
BD1.527	TCGA-BH-A0BC	60	Female	Luminal A	IDC	3	M0	Without
BD1.528	TCGA-BH-A0BD	47	Female	Luminal B	IDC	2	M0	Without
BD1.529	TCGA-BH-A0BF	56	Female	Luminal B	IDC	2	M0	Without
BD1.530	TCGA-BH-A0BG	73	Female	Basal-l	IDC	1	M0	Without
BD1.531	TCGA-BH-A0BJ	41	Female	Luminal A	IDC	2	M0	Without
BD1.532	TCGA-BH-A0BL	35	Female	Basal-l	IDC	1	M0	Without
BD1.533	TCGA-BH-A0BM	54	Female	Luminal A	IDC	2	M0	Without
BD1.534	TCGA-BH-A0BO	54	Female	Luminal A	IDC	1	M0	Without
BD1.535	TCGA-BH-A0BP	76	Female	Luminal A	IDC	1	M0	Without
BD1.536	TCGA-BH-A0BQ	39	Female	Luminal A	IDC	1	M0	Without
BD1.537	TCGA-BH-A0BR	59	Female	Luminal A	IDC	1	M0	Without
BD1.538	TCGA-BH-A0BS	55	Female	Luminal A	IDC	3	M0	Without
BD1.539	TCGA-BH-A0BT	56	Female	Luminal A	IDC	2	M0	Without
BD1.540	TCGA-BH-A0BV	78	Female	Luminal A	IDC	2	M0	Without
BD1.541	TCGA-BH-A0BW	71	Female	Basal-l	IDC	1	M0	Without
BD1.542	TCGA-BH-A0BZ	59	Female	Luminal B	IDC	3	M0	Without
BD1.543	TCGA-BH-A0C0	62	Female	Luminal B	IDC	2	M0	Without
BD1.544	TCGA-BH-A0C1	61	Female	Luminal A	ILC	3	M0	Without
BD1.545	TCGA-BH-A0C3	47	Female	Luminal B	BRCANOS	1	M0	Without
BD1.546	TCGA-BH-A0C7	48	Female	Luminal B	IDC	2	M0	Without
BD1.547	TCGA-BH-A0DD	58	Male		IDC	2	M0	Without
BD1.548	TCGA-BH-A0DE	62	Female	Luminal A	IDC	2	M0	Without
BD1.549	TCGA-BH-A0DG	30	Female	Luminal A	IDC	2	M0	Without
BD1.550	TCGA-BH-A0DH	63	Female	Luminal A	IDC	2	M0	Without
BD1.551	TCGA-BH-A0DI	63	Female	Luminal A	IDC	2	M0	Without
BD1.552	TCGA-BH-A0DK	49	Female	Luminal A	IDC	2	M0	Without
BD1.553	TCGA-BH-A0DL	64	Female	Basal-l	BRCANOS	2	M0	Without
BD1.554	TCGA-BH-A0DO	78	Female	Luminal A	IDC	1	M0	Without
BD1.555	TCGA-BH-A0DP	60	Female	Luminal A	ILC	2	M0	Without
BD1.556	TCGA-BH-A0DQ	42	Female	Luminal A	IDC	2	M0	Without
BD1.557	TCGA-BH-A0DS	71	Female	Luminal A	IDC	3	M0	Without
BD1.558	TCGA-BH-A0DT	41	Female	Luminal A	IDC	2	M0	Without
BD1.559	TCGA-BH-A0DV	54	Female	Luminal A	IDC	3	M0	Without
BD1.560	TCGA-BH-A0DX	62	Female	Luminal A	IDC	1	M0	Without
BD1.561	TCGA-BH-A0DZ	43	Female	Luminal A	IDC	2	M0	Without
BD1.562	TCGA-BH-A0E0	38	Female	Basal-l	IDC	3	M0	Without
BD1.563	TCGA-BH-A0E1	52	Female	Luminal A	IDC	2	M0	Without
BD1.564	TCGA-BH-A0E2	49	Female	Luminal A	IDC	3	M0	Without
BD1.565	TCGA-BH-A0E6	69	Female	Basal-l	IDC	1	M0	Without
BD1.566	TCGA-BH-A0E7	79	Female	Luminal A	IDC	2	M0	Without
BD1.567	TCGA-BH-A0E9	53	Female	Luminal A	ILC	2	M0	Without
BD1.568	TCGA-BH-A0EA	72	Female	Luminal A	IDC	2	M0	Without
BD1.569	TCGA-BH-A0EB	69	Female	Luminal A	IDC	1	M0	Without
BD1.570	TCGA-BH-A0EE	68	Female	HER2	IDC	2	M0	Without
BD1.571	TCGA-BH-A0EI	51	Female	Luminal A	IDC	2	M0	Without
BD1.572	TCGA-BH-A0GY	67	Female	Luminal A	IDC	2	M0	Without
BD1.573	TCGA-BH-A0GZ	62	Female	Luminal A	IDC	2	M0	Without
BD1.574	TCGA-BH-A0H0	69	Female	Luminal B	IDC	1	M0	Without
BD1.575	TCGA-BH-A0H3	46	Female	Luminal A	IDC	1	M0	Without
BD1.576	TCGA-BH-A0H5	45	Female	Luminal A	IDC	1	M0	Without
BD1.577	TCGA-BH-A0H6	82	Female	Luminal A	IDC	1	M0	Without
BD1.578	TCGA-BH-A0H7	65	Female	Luminal A	IDC	3	M0	Without
BD1.579	TCGA-BH-A0H9	69	Female	Luminal A	IDC	2	M0	Without
BD1.580	TCGA-BH-A0HA	31	Female	Luminal A	IDC	1	M0	Without
BD1.581	TCGA-BH-A0HB	55	Female	Luminal A	IDC	1	M0	Without
BD1.582	TCGA-BH-A0HF	77	Female		IDC	1	M0	Without
BD1.583	TCGA-BH-A0HI	78	Female	Luminal A	IDC	1	M0	Without
BD1.584	TCGA-BH-A0HK	81	Female	Luminal A	IDC	2	M0	Without
BD1.585	TCGA-BH-A0HL	56	Female		IDC	2	M0	Without
BD1.586	TCGA-BH-A0HN	67	Female		IDC	1	M0	Without
BD1.587	TCGA-BH-A0HO	48	Female	Luminal A	IDC	2	M0	Without
BD1.588	TCGA-BH-A0HP	65	Female	Luminal A	ILC	3	M0	Without
BD1.589	TCGA-BH-A0HQ	56	Female	Luminal A	IDC	2	M0	Without
BD1.590	TCGA-BH-A0HU	52	Female	Luminal B	IDC	1	M0	Without
BD1.591	TCGA-BH-A0HW	62	Female	Luminal B	IDC	1	M0	Without
BD1.592	TCGA-BH-A0HX	54	Female	Luminal A	IDC	2	M0	Without
BD1.593	TCGA-BH-A0HY	60	Female	Luminal B	IDC	1	M0	Without
BD1.594	TCGA-BH-A0RX	59	Female	Basal-l	IDC	2	M0	Without
BD1.595	TCGA-BH-A0W3	58	Female	Luminal B	IDC	2	M0	Without
BD1.596	TCGA-BH-A0W4	46	Female	Luminal A	IDC	2	M0	Without
BD1.597	TCGA-BH-A0W5	77	Female	Luminal A	IDC	2	M0	Without
BD1.598	TCGA-BH-A0W7	49	Female	Luminal A	IDC	1	M0	Without
BD1.599	TCGA-BH-A0WA	82	Female	Basal-l	BRCA	1	M0	Without
BD1.600	TCGA-BH-A18F	50	Female	Luminal A	IDC	2	M0	Without
BD1.601	TCGA-BH-A18G	81	Female	Basal-l	IDC	1	M0	Without
BD1.602	TCGA-BH-A18H	63	Female	Luminal A	IDC	1	M0	Without
BD1.603	TCGA-BH-A18I	53	Female	Luminal A	IDC	2	CM0 (I+)	Without
BD1.604	TCGA-BH-A18J	56	Female	Luminal A	IDC	4	M1	Without
BD1.605	TCGA-BH-A18K	46	Female	Luminal A	IDC	1	M0	Without
BD1.606	TCGA-BH-A18L	50	Female	Luminal B	IDC	3	M0	Without
BD1.607	TCGA-BH-A18M	39	Female	Luminal A	IDC	3	M0	Without
BD1.608	TCGA-BH-A18N	88	Female	Luminal A	IDC	2	M0	Without
BD1.609	TCGA-BH-A18P	60	Female	HER2	IDC	1	M0	Without
BD1.610	TCGA-BH-A18Q	56	Female	Basal-l	IDC	2	M0	Without
BD1.611	TCGA-BH-A18R	50	Female	HER2	IDC	2	M0	Without
BD1.612	TCGA-BH-A18S	79	Female	Luminal A	MUCINOUS	1	M0	Without
BD1.613	TCGA-BH-A18T	70	Female	Basal-l	IDC	2	M0	Without
BD1.614	TCGA-BH-A18U	72	Female	Luminal B	IDC	3	M0	Without
BD1.615	TCGA-BH-A18V	48	Female	Basal-l	IDC	2	M0	Without
BD1.616	TCGA-BH-A1EN	78	Female	HER2	IDC	2	M0	Without
BD1.617	TCGA-BH-A1EO	68	Female	Luminal A	BRCANOS	2	M0	Without
BD1.618	TCGA-BH-A1ES	35	Female		IDC	2	M0	Without
BD1.619	TCGA-BH-A1ET	55	Female	Luminal A	IDC	1	M0	Without
BD1.620	TCGA-BH-A1EU	83	Female	Luminal A	IDC	1	M0	Without
BD1.621	TCGA-BH-A1EV	45	Female	HER2	IDC	3	M0	Without
BD1.622	TCGA-BH-A1EW	38	Female	Luminal A	IDC	2	M0	Without
BD1.623	TCGA-BH-A1EX	67	Female	Luminal A	IDC	2	M0	Without
BD1.624	TCGA-BH-A1EY	79	Female	Luminal A	IDC	2	M0	Without
BD1.625	TCGA-BH-A1F0	80	Female	Basal-l	IDC	2	M0	Without
BD1.626	TCGA-BH-A1F2	53	Female	Luminal B	IDC	3	M0	Without
BD1.627	TCGA-BH-A1F5	62	Female		IDC	2	M0	Without
BD1.628	TCGA-BH-A1F6	51	Female	Basal-l	IDC		MX	Without
BD1.629	TCGA-BH-A1F8	90	Female	Luminal B	IDC	3	M0	Without
BD1.630	TCGA-BH-A1FB	60	Female		IDC	2	M0	Without
BD1.631	TCGA-BH-A1FC	78	Female	Basal-l	IDC	2	M0	Without
BD1.632	TCGA-BH-A1FD	68	Female	Luminal B	IDC	1	M0	Without
BD1.633	TCGA-BH-A1FE	31	Female	Luminal A	IDC	2	M0	Without
BD1.634	TCGA-BH-A1FG	88	Female	Luminal A	IDC	1	M0	Without
BD1.635	TCGA-BH-A1FH	47	Female	Luminal A	IDC	4	M1	Without
BD1.636	TCGA-BH-A1FJ	66	Female	Luminal B	IDC	3	M0	Without
BD1.637	TCGA-BH-A1FL	69	Female	Luminal A	IDC	2	M0	Without
BD1.638	TCGA-BH-A1FM	44	Female	Luminal B	IDC	3	M0	Without
BD1.639	TCGA-BH-A1FN	34	Female	Luminal B	IDC	2	M0	Without
BD1.640	TCGA-BH-A1FR	73	Female	Luminal A	BRCANOS	3	M0	Without
BD1.641	TCGA-BH-A1FU	44	Female	Normal-l	IDC	1	M0	Without
BD1.642	TCGA-BH-A201	64	Female	Luminal A	IDC	1	M0	Without
BD1.643	TCGA-BH-A202	60	Female	Luminal B	IDC	2	M0	Without
BD1.644	TCGA-BH-A203	78	Female	HER2	IDC	2	M0	Without
BD1.645	TCGA-BH-A204	80	Female	Luminal B	IDC	2	M0	Without
BD1.646	TCGA-BH-A208	48	Female	Normal-l	IDC	2	M0	Without
BD1.647	TCGA-BH-A209	77	Female	Luminal B	IDC	1	M0	Without
BD1.648	TCGA-BH-A28O	50	Female		ILC	3	M0	Without
BD1.649	TCGA-BH-A28Q	46	Female	Luminal A	ILC	2	M0	Without
BD1.650	TCGA-BH-A2L8	45	Female	Luminal A	ILC	2	M0	Without
BD1.651	TCGA-BH-A42T	75	Female		ILC	2	M0	Without
BD1.652	TCGA-BH-A42U	80	Female	Normal-l	ILC	2	M0	Without
BD1.653	TCGA-BH-A42V	41	Female	Luminal A	IDC	1	M0	Without
BD1.654	TCGA-BH-A5IZ	51	Female	Basal-l	IDC	2	CM0 (I+)	Without
BD1.655	TCGA-BH-A5J0	63	Female	Luminal A	IDC	1	M0	Without
BD1.656	TCGA-BH-A6R8	46	Female	Luminal A	IDC	2	M0	Without
BD1.657	TCGA-BH-A6R9	61	Female	Normal-l	METAPLASTIC	2	M0	Without
BD1.658	TCGA-BH-A8FY	87	Female	Luminal A	ILC	1	M0	Without
BD1.659	TCGA-BH-A8FZ	58	Female	Normal-l	ILC	1	M0	Without
BD1.660	TCGA-BH-A8G0	54	Female	Luminal A	ILC	2	M0	Without
BD1.661	TCGA-BH-AB28	53	Female	Luminal A	ILC	3	M0	Without
BD1.662	TCGA-C8-A12K	80	Female	Basal-l	IDC	2	M0	Without
BD1.663	TCGA-C8-A12L	67	Female	HER2	IDC	2	M0	Without
BD1.664	TCGA-C8-A12M	70	Female	Luminal B	IDC	2	M0	Without
BD1.665	TCGA-C8-A12N	58	Female	Luminal A	IDC	2	M0	Without
BD1.666	TCGA-C8-A12O	50	Female	Luminal A	IDC	2	M0	Without
BD1.667	TCGA-C8-A12P	55	Female	HER2	IDC	2	M0	Without
BD1.668	TCGA-C8-A12Q	78	Female	HER2	IDC	3	M0	Without
BD1.669	TCGA-C8-A12T	43	Female	HER2	IDC	2	M0	Without
BD1.670	TCGA-C8-A12U	46	Female	Luminal B	IDC	2	M0	Without
BD1.671	TCGA-C8-A12V	55	Female	Basal-l	IDC	2	M0	Without
BD1.672	TCGA-C8-A12W	49	Female	Luminal B	IDC	3	M0	Without
BD1.673	TCGA-C8-A12X	62	Female	Luminal A	MUCINOUS	2	M0	Without
BD1.674	TCGA-C8-A12Y	44	Female	Luminal A	IDC	2	M0	Without
BD1.675	TCGA-C8-A12Z	45	Female	HER2	IDC	2	M0	Without
BD1.676	TCGA-C8-A130	52	Female	Luminal B	IDC	3	M0	Without
BD1.677	TCGA-C8-A131	82	Female	Basal-l	IDC	3	M0	Without
BD1.678	TCGA-C8-A132	56	Female	Luminal A	IDC	2	M0	Without
BD1.679	TCGA-C8-A133	65	Female	Luminal A	BRCANOS	3	M0	Without
BD1.680	TCGA-C8-A134	52	Female	Basal-l	IDC	2	M0	Without
BD1.681	TCGA-C8-A135	64	Female	HER2	IDC	2	M0	Without
BD1.682	TCGA-C8-A137	34	Female	HER2	IDC	2	M0	With
BD1.683	TCGA-C8-A138	54	Female	HER2	IDC	3	M0	Without
BD1.684	TCGA-C8-A1HE	59	Female	Luminal A	IDC	2	M0	Without
BD1.685	TCGA-C8-A1HF	48	Female	HER2	IDC	2	M0	Without
BD1.686	TCGA-C8-A1HG	50	Female	Luminal B	IDC	2	M0	Without
BD1.687	TCGA-C8-A1HI	40	Female	Luminal A	IDC	3	M0	Without
BD1.688	TCGA-C8-A1HJ	53	Female	Basal-l	IDC	2	M0	Without
BD1.689	TCGA-C8-A1HK	53	Female	HER2	IDC	2	M0	Without
BD1.690	TCGA-C8-A1HL	38	Female	Luminal B	BRCANOS	3	M0	Without
BD1.691	TCGA-C8-A1HM	74	Female	Luminal B	IDC	2	M0	Without
BD1.692	TCGA-C8-A1HN	56	Female	Luminal B	IDC	2	M0	Without
BD1.693	TCGA-C8-A1HO	34	Female	Luminal A	IDC	3	M0	Without
BD1.694	TCGA-C8-A26V	47	Female	Luminal B	IDC	3	M0	Without
BD1.695	TCGA-C8-A26W	58	Female	Luminal B	IDC	2	M0	Without
BD1.696	TCGA-C8-A26X	58	Female	HER2	IDC	2	M0	Without
BD1.697	TCGA-C8-A26Y	90	Female	HER2	IDC	2	M0	Without
BD1.698	TCGA-C8-A26Z	59	Female	Luminal A	IDC	2	M0	Without
BD1.699	TCGA-C8-A273	29	Female	Luminal A	IDC	2	M0	Without
BD1.700	TCGA-C8-A274	63	Female	Luminal B	IDC	2	M0	Without
BD1.701	TCGA-C8-A275	56	Female	HER2	IDC	2	M0	Without
BD1.702	TCGA-C8-A278	61	Female	HER2	IDC	3	M0	Without
BD1.703	TCGA-C8-A27A	48	Female	Luminal B	IDC	2	M0	Without
BD1.704	TCGA-C8-A27B	48	Female	Basal-l	IDC	2	M0	Without
BD1.705	TCGA-C8-A3M7	60	Female	Luminal A	ILC	3	M0	Without
BD1.706	TCGA-C8-A3M8	68	Female	Luminal B	ILC	1	M0	Without
BD1.707	TCGA-C8-A8HP	59	Female	HER2	METAPLASTIC	3	M0	Without
BD1.708	TCGA-C8-A8HQ	53	Female	Luminal B	MUCINOUS	2	M0	Without
BD1.709	TCGA-C8-A8HR	49	Female	Normal-l	ILC	3	M0	Without
BD1.710	TCGA-C8-A9FZ	49	Female		BRCANOS	2	M0	Without
BD1.711	TCGA-D8-A13Y	52	Female	Luminal B	IDC	1	M0	Without
BD1.712	TCGA-D8-A13Z	51	Female	HER2	IDC		M0	Without
BD1.713	TCGA-D8-A140	62	Female	Luminal A	IDC	2	M0	Without
BD1.714	TCGA-D8-A141	40	Female	Luminal A	IDC		M0	Without
BD1.715	TCGA-D8-A142	74	Female	Basal-l	IDC	2	M0	Without
BD1.716	TCGA-D8-A143	51	Female	Basal-l	IDC	2	M0	Without
BD1.717	TCGA-D8-A145	80	Female	Luminal A	IDC	2	M0	Without
BD1.718	TCGA-D8-A147	45	Female	Basal-l	IDC		M0	Without
BD1.719	TCGA-D8-A1J8	77	Female	Luminal B	IDC	2	M0	Without
BD1.720	TCGA-D8-A1J9	48	Female	Luminal B	IDC	1	M0	Without
BD1.721	TCGA-D8-A1JA	60	Female	HER2	IDC		M0	Without
BD1.722	TCGA-D8-A1JB	54	Female	Luminal A	IDC	2	M0	Without
BD1.723	TCGA-D8-A1JC	59	Female	Luminal B	IDC	3	M0	Without
BD1.724	TCGA-D8-A1JD	41	Female	Luminal B	IDC	2	M0	Without
BD1.725	TCGA-D8-A1JE	62	Female	Luminal B	IDC	2	M0	Without
BD1.726	TCGA-D8-A1JF	79	Female	HER2	IDC	3	M0	Without
BD1.727	TCGA-D8-A1JG	62	Female	HER2	IDC	2	M0	Without
BD1.728	TCGA-D8-A1JH	56	Female	Luminal A	IDC	1	M0	Without
BD1.729	TCGA-D8-A1JI	54	Female	Luminal B	IDC	2	MX	Without
BD1.730	TCGA-D8-A1JJ	54	Female	Luminal B	IDC	2	M0	Without
BD1.731	TCGA-D8-A1JK	90	Female	Basal-l	IDC	2	M0	Without
BD1.732	TCGA-D8-A1JL	72	Female	Basal-l	IDC	2	M0	Without
BD1.733	TCGA-D8-A1JM	59	Female	Basal-l	IDC	2	M0	Without
BD1.734	TCGA-D8-A1JN	80	Female	Luminal A	ILC	3	MX	Without
BD1.735	TCGA-D8-A1JP	73	Female	Luminal A	IDC	1	M0	Without
BD1.736	TCGA-D8-A1JS	77	Female	Luminal A	BRCANOS	1	M0	Without
BD1.737	TCGA-D8-A1JT	70	Female	Luminal B	BRCANOS	2	M0	Without
BD1.738	TCGA-D8-A1JU	51	Female	Luminal A	IDC	1	M0	Without
BD1.739	TCGA-D8-A1X5	81	Female	Luminal B	IDC	3	MX	Without
BD1.740	TCGA-D8-A1X6	80	Female	Luminal B	IDC	3	MX	Without
BD1.741	TCGA-D8-A1X7	40	Female	Luminal B	BRCANOS	2	MX	Without
BD1.742	TCGA-D8-A1X8	62	Female	Luminal A	ILC	3	M0	Without
BD1.743	TCGA-D8-A1X9	66	Female	Luminal A	IDC	2	M0	Without
BD1.744	TCGA-D8-A1XA	64	Female	Luminal A	IDC	1	M0	Without
BD1.745	TCGA-D8-A1XB	62	Female	Luminal A	IDC	2	M0	Without
BD1.746	TCGA-D8-A1XC	85	Female	Luminal A	MUCINOUS	3	M0	Without
BD1.747	TCGA-D8-A1XD	36	Female		IDC	3	M0	Without
BD1.748	TCGA-D8-A1XF	45	Female	Luminal B	IDC	2	M0	Without
BD1.749	TCGA-D8-A1XG	86	Female	Luminal A	IDC	3	M0	Without
BD1.750	TCGA-D8-A1XJ	76	Female	HER2	BRCANOS	3	MX	Without
BD1.751	TCGA-D8-A1XK	55	Female	Basal-l	IDC	2	MX	Without
BD1.752	TCGA-D8-A1XL	34	Female	Luminal B	IDC	2	MX	Without
BD1.753	TCGA-D8-A1XM	57	Female	Luminal A	IDC	1	M0	Without
BD1.754	TCGA-D8-A1XO	56	Female	Luminal A	ILC	2	M0	Without
BD1.755	TCGA-D8-A1XQ	69	Female	Basal-l	IDC	2	M0	Without
BD1.756	TCGA-D8-A1XR	56	Female	Luminal B	IDC	2	M0	Without
BD1.757	TCGA-D8-A1XS	48	Male		BRCANOS	3	M0	Without
BD1.758	TCGA-D8-A1XT	61	Female	HER2	IDC	2	M0	Without
BD1.759	TCGA-D8-A1XU	56	Female	Luminal A	IDC	1	M0	Without
BD1.760	TCGA-D8-A1XV	84	Female	Luminal A	MUCINOUS	2	M0	Without
BD1.761	TCGA-D8-A1XW	53	Female	Normal-l	IDC	2	M0	Without
BD1.762	TCGA-D8-A1XY	74	Female	Luminal A	IDC	2	MX	Without
BD1.763	TCGA-D8-A1XZ	81	Female	Luminal B	IDC	3	MX	Without
BD1.764	TCGA-D8-A1Y0	65	Female	Luminal A	IDC	3	MX	Without
BD1.765	TCGA-D8-A1Y1	80	Female	Luminal B	IDC	3	MX	Without
BD1.766	TCGA-D8-A1Y2	71	Female	Luminal B	IDC	2	MX	Without
BD1.767	TCGA-D8-A1Y3	61	Female	Luminal B	IDC	3	MX	Without
BD1.768	TCGA-D8-A27E	66	Female	Luminal A	BRCANOS	1	M0	Without
BD1.769	TCGA-D8-A27F	40	Female	Basal-l	IDC	2	M0	Without
BD1.770	TCGA-D8-A27G	75	Female	Luminal A	ILC	2	M0	Without
BD1.771	TCGA-D8-A27H	72	Female	Basal-l	IDC	2	M0	Without
BD1.772	TCGA-D8-A27I	58	Female	Luminal A	ILC	3	M0	Without
BD1.773	TCGA-D8-A27K	47	Female	Luminal A	IDC	2	M0	Without
BD1.774	TCGA-D8-A27L	49	Female	Luminal A	IDC	3	M0	Without
BD1.775	TCGA-D8-A27M	59	Female	Basal-l	IDC	1	M0	Without
BD1.776	TCGA-D8-A27N	36	Female	Luminal B	IDC	3	M0	Without
BD1.777	TCGA-D8-A27P	64	Female	Luminal A	IDC	1	M0	Without
BD1.778	TCGA-D8-A27R	41	Female	Luminal B	IDC	3	M0	Without
BD1.779	TCGA-D8-A27T	53	Female	Luminal A	ILC	3	M0	Without
BD1.780	TCGA-D8-A27V	62	Female	Luminal A	ILC	2	M0	With
BD1.781	TCGA-D8-A27W	55	Female	Luminal B	MUCINOUS	3	M0	Without
BD1.782	TCGA-D8-A3Z5	54	Female		ILC	3	M0	Without
BD1.783	TCGA-D8-A3Z6	56	Female	Luminal A	ILC	3	M0	Without
BD1.784	TCGA-D8-A4Z1	68	Female	Luminal A	ILC	1	M0	Without
BD1.785	TCGA-D8-A73U	88	Female	Luminal A	ILC	2	M0	Without
BD1.786	TCGA-D8-A73W	79	Female	Luminal A	MUCINOUS	3	MX	Without
BD1.787	TCGA-D8-A73X	53	Female	Luminal A	BRCANOS	2	M0	Without
BD1.788	TCGA-E2-A105	79	Female	Luminal A	IDC	2	M0	Without
BD1.789	TCGA-E2-A107	54	Female	Luminal A	ILC	3	M0	Without
BD1.790	TCGA-E2-A108	64	Female	Normal-l	IDC	3	M0	Without
BD1.791	TCGA-E2-A109	64	Female	Luminal B	IDC	2	M0	Without
BD1.792	TCGA-E2-A10A	41	Female	Luminal A	IDC	2	M0	Without
BD1.793	TCGA-E2-A10B	67	Female	Luminal A	IDC	2	M0	Without
BD1.794	TCGA-E2-A10C	54	Female	Luminal B	IDC	2	M0	Without
BD1.795	TCGA-E2-A10E	64	Female		IDC	2	M0	Without
BD1.796	TCGA-E2-A10F	47	Female	Luminal A	ILC	2	M0	Without
BD1.797	TCGA-E2-A14N	37	Female	Basal-l	IDC	2	M0	Without
BD1.798	TCGA-E2-A14O	76	Female	Luminal B	IDC	3	M0	Without
BD1.799	TCGA-E2-A14P	79	Female	HER2	IDC	3	M0	Without
BD1.800	TCGA-E2-A14Q	50	Female	Luminal A	IDC	2	M0	Without
BD1.801	TCGA-E2-A14R	62	Female	Basal-l	IDC	2	M0	Without
BD1.802	TCGA-E2-A14S	65	Female		IDC	1	M0	Without
BD1.803	TCGA-E2-A14T	52	Female	Luminal A	IDC	2	M0	Without
BD1.804	TCGA-E2-A14U	74	Female		ILC	1	M0	Without
BD1.805	TCGA-E2-A14V	53	Female	HER2	IDC	2	M0	Without
BD1.806	TCGA-E2-A14W	78	Male		IDC	2	M0	Without
BD1.807	TCGA-E2-A14X	55	Female	Basal-l	IDC	3	M0	Without
BD1.808	TCGA-E2-A14Y	35	Female	Basal-l	IDC	2	M0	Without
BD1.809	TCGA-E2-A14Z	64	Female	Luminal A	IDC	1	M0	Without
BD1.810	TCGA-E2-A150	48	Female	Basal-l	IDC	2	M0	Without
BD1.811	TCGA-E2-A152	56	Female	HER2	IDC	1	M0	Without
BD1.812	TCGA-E2-A153	51	Female	Luminal A	IDC	2	M0	Without
BD1.813	TCGA-E2-A154	68	Female	Luminal A	IDC	1	M0	Without
BD1.814	TCGA-E2-A155	58	Female	Luminal B	IDC	2	M0	Without
BD1.815	TCGA-E2-A156	61	Female	Luminal A	IDC	1	M0	Without
BD1.816	TCGA-E2-A158	43	Female	Basal-l	IDC	2	M0	Without
BD1.817	TCGA-E2-A159	50	Female	Basal-l	IDC	2	M0	Without
BD1.818	TCGA-E2-A15A	45	Female	Luminal B	IDC	3	M0	Without
BD1.819	TCGA-E2-A15C	61	Female	Luminal A	IDC	1	M0	Without
BD1.820	TCGA-E2-A15D	47	Female	Luminal A	IDC	2	M0	Without
BD1.821	TCGA-E2-A15E	40	Female	Luminal A	IDC	2	M0	Without
BD1.822	TCGA-E2-A15F	64	Female	Luminal A	IDC	1	M0	Without
BD1.823	TCGA-E2-A15G	76	Female	Luminal A	BRCANOS	2	M0	Without
BD1.824	TCGA-E2-A15H	38	Female	Luminal A	IDC	2	M0	Without
BD1.825	TCGA-E2-A15I	44	Female	Luminal A	IDC	2	M0	Without
BD1.826	TCGA-E2-A15J	51	Female	Luminal A	IDC	1	M0	Without
BD1.827	TCGA-E2-A15K	58	Female	Luminal B	IDC	2	M0	Without
BD1.828	TCGA-E2-A15L	65	Female	Luminal A	ILC	2	M0	Without
BD1.829	TCGA-E2-A15M	66	Female	Luminal A	ILC	2	M0	Without
BD1.830	TCGA-E2-A15O	89	Female	Luminal A	IDC	1	M0	Without
BD1.831	TCGA-E2-A15P	61	Female	Luminal A	IDC	1	M0	Without
BD1.832	TCGA-E2-A15R	64	Female	Luminal A	IDC	2	M0	Without
BD1.833	TCGA-E2-A15S	34	Female	Luminal B	IDC	2	M0	Without
BD1.834	TCGA-E2-A15T	65	Female	Luminal B	IDC	2	M0	Without
BD1.835	TCGA-E2-A1AZ	63	Female	Basal-l	IDC	2	M0	Without
BD1.836	TCGA-E2-A1B0	50	Female	HER2	IDC	3	M0	Without
BD1.837	TCGA-E2-A1B1	45	Female	Luminal A	IDC	2	M0	Without
BD1.838	TCGA-E2-A1B4	74	Female	Luminal A	IDC	3	M0	Without
BD1.839	TCGA-E2-A1B5	46	Female	Luminal A	ILC	2	M0	Without
BD1.840	TCGA-E2-A1B6	44	Female	Basal-l	IDC	2	M0	Without
BD1.841	TCGA-E2-A1BC	63	Female	Luminal A	IDC	1	M0	Without
BD1.842	TCGA-E2-A1BD	53	Female	Luminal A	IDC	2	M0	Without
BD1.843	TCGA-E2-A1IE	61	Female	Luminal A	IDC	2	M0	Without
BD1.844	TCGA-E2-A1IF	74	Female	Luminal A	IDC	1	M0	Without
BD1.845	TCGA-E2-A1IG	45	Female	Luminal A	IDC	2	M0	Without
BD1.846	TCGA-E2-A1IH	80	Female	Luminal A	ILC	1	M0	Without
BD1.847	TCGA-E2-A1II	51	Female	Basal-l	IDC	1	M0	Without
BD1.848	TCGA-E2-A1IJ	57	Female	Luminal A	ILC	1	M0	Without
BD1.849	TCGA-E2-A1IK	71	Female	Luminal A	IDC	2	M0	Without
BD1.850	TCGA-E2-A1IL	78	Female	Luminal A	ILC	2	M0	Without
BD1.851	TCGA-E2-A1IN	60	Female	Luminal A	IDC	1	M0	Without
BD1.852	TCGA-E2-A1IO	37	Female	Luminal A	IDC	1	M0	Without
BD1.853	TCGA-E2-A1IU	60	Female	Luminal A	IDC	1	M0	Without
BD1.854	TCGA-E2-A1L6	44	Female	Luminal A	IDC	2	M0	Without
BD1.855	TCGA-E2-A1L7	40	Female	Luminal B	IDC	3	M0	Without
BD1.856	TCGA-E2-A1L8	52	Female	Luminal A	ILC	2	M0	Without
BD1.857	TCGA-E2-A1L9	40	Female	Luminal A	IDC	2	M0	Without
BD1.858	TCGA-E2-A1LA	59	Female	Luminal A	IDC	2	M0	Without
BD1.859	TCGA-E2-A1LB	41	Female	HER2	IDC	2	M0	Without
BD1.860	TCGA-E2-A1LE	71	Female		IDC	3	M0	Without
BD1.861	TCGA-E2-A1LG	50	Female	Basal-l	ILC	2	M0	Without
BD1.862	TCGA-E2-A1LH	59	Female	Basal-l	IDC	1	M0	Without
BD1.863	TCGA-E2-A1LI	57	Female	Basal-l	IDC	2	M0	Without
BD1.864	TCGA-E2-A1LK	84	Female	Basal-l	IDC	3	M0	Without
BD1.865	TCGA-E2-A1LL	73	Female	Basal-l	IDC	3	MX	Without
BD1.866	TCGA-E2-A1LS	46	Female		IDC	1	M0	Without
BD1.867	TCGA-E2-A2P5	78	Female		ILC	3	M0	Without
BD1.868	TCGA-E2-A2P6	77	Female	Luminal A	ILC	2	M0	With
BD1.869	TCGA-E2-A3DX	43	Female		ILC	3	M0	Without
BD1.870	TCGA-E2-A56Z	69	Female	Luminal B	IDC	2	M0	Without
BD1.871	TCGA-E2-A570	47	Female	Luminal A	IDC	1	M0	Without
BD1.872	TCGA-E2-A573	48	Female	Basal-l	IDC	1	M0	Without
BD1.873	TCGA-E2-A574	44	Female	Basal-l	IDC	2	M0	Without
BD1.874	TCGA-E2-A576	69	Female	Luminal A	ILC	1	MX	Without
BD1.875	TCGA-E2-A9RU	90	Female	Luminal B	IDC	3	MX	Without
BD1.876	TCGA-E9-A1N3	70	Female	Luminal A	BRCANOS	3	M0	Without
BD1.877	TCGA-E9-A1N4	41	Female	Luminal A	BRCANOS	3	M0	Without
BD1.878	TCGA-E9-A1N5	45	Female	Luminal A	BRCANOS	2	M0	Without
BD1.879	TCGA-E9-A1N6	52	Female		IDC	2	M0	Without
BD1.880	TCGA-E9-A1N8	48	Female	Basal-l	IDC	2	M0	Without
BD1.881	TCGA-E9-A1N9	58	Female	Basal-l	BRCANOS	2	M0	Without
BD1.882	TCGA-E9-A1NA	58	Female	Luminal B	BRCANOS	2	M0	Without
BD1.883	TCGA-E9-A1NC	61	Female	Basal-l	BRCANOS	2	M0	Without
BD1.884	TCGA-E9-A1ND	75	Female	Basal-l	IDC	2	M0	Without
BD1.885	TCGA-E9-A1NE	28	Female	Luminal A	IDC	2	M0	Without
BD1.886	TCGA-E9-A1NF	60	Female	Luminal B	BRCANOS	2	M0	Without
BD1.887	TCGA-E9-A1NG	62	Female	Luminal A	IDC	2	M0	Without
BD1.888	TCGA-E9-A1NH	71	Female	Luminal A	IDC	2	M0	Without
BD1.889	TCGA-E9-A1NI	51	Female	Luminal B	BRCANOS	2	M0	Without
BD1.890	TCGA-E9-A1QZ	61	Female	Luminal A	IDC	2	M0	Without
BD1.891	TCGA-E9-A1R0	58	Female	Luminal A	IDC	2	M0	Without
BD1.892	TCGA-E9-A1R2	51	Female	Luminal A	IDC	3	MX	Without
BD1.893	TCGA-E9-A1R3	70	Female	Luminal A	IDC	3	M0	Without
BD1.894	TCGA-E9-A1R4	66	Female	Luminal B	IDC	1	M0	Without
BD1.895	TCGA-E9-A1R5	63	Female	Luminal A	IDC	1	M0	Without
BD1.896	TCGA-E9-A1R6	63	Female	Luminal A	IDC	2	M0	Without
BD1.897	TCGA-E9-A1R7	64	Female	Luminal B	IDC	2	M0	Without
BD1.898	TCGA-E9-A1RA	48	Female	Luminal A	IDC	1	M0	Without
BD1.899	TCGA-E9-A1RB	40	Female	Luminal B	IDC	2	M0	Without
BD1.900	TCGA-E9-A1RC	56	Female	Luminal A	BRCANOS	3	M0	Without
BD1.901	TCGA-E9-A1RD	67	Female	Luminal A	IDC	2	M0	Without
BD1.902	TCGA-E9-A1RE	74	Female	Luminal B	IDC	3	M0	Without
BD1.903	TCGA-E9-A1RF	68	Female	Luminal A	IDC	3	M0	Without
BD1.904	TCGA-E9-A1RG	62	Female	Luminal B	IDC	3	M0	Without
BD1.905	TCGA-E9-A1RH	63	Female	HER2	IDC	2	M0	Without
BD1.906	TCGA-E9-A1RI	43	Female	Luminal A	BRCANOS	3	M0	Without
BD1.907	TCGA-E9-A226	45	Female	Luminal B	IDC	3	M0	Without
BD1.908	TCGA-E9-A227	42	Female	Luminal A	IDC	2	M0	Without
BD1.909	TCGA-E9-A228	58	Female	Luminal B	IDC	2	M0	Without
BD1.910	TCGA-E9-A229	37	Female	Luminal A	IDC	1	M0	Without
BD1.911	TCGA-E9-A22A	74	Female	Luminal B	IDC	2	M0	Without
BD1.912	TCGA-E9-A22B	71	Female	Luminal A	BRCANOS	1	M0	Without
BD1.913	TCGA-E9-A22D	38	Female	Luminal B	IDC	2	M0	Without
BD1.914	TCGA-E9-A22E	56	Female	Luminal B	IDC	3	M0	Without
BD1.915	TCGA-E9-A22G	47	Female	Basal-l	IDC	2	M0	Without
BD1.916	TCGA-E9-A22H	42	Female	Luminal B	IDC	2	M0	Without
BD1.917	TCGA-E9-A243	52	Female	Basal-l	IDC	2	M0	Without
BD1.918	TCGA-E9-A244	54	Female	Basal-l	IDC	2	M0	Without
BD1.919	TCGA-E9-A245	47	Female	Luminal A	IDC	2	M0	Without
BD1.920	TCGA-E9-A247	59	Female	Luminal A	IDC	1	M0	Without
BD1.921	TCGA-E9-A248	51	Female	HER2	IDC	2	M0	Without
BD1.922	TCGA-E9-A249	45	Female	Luminal B	IDC	2	M0	Without
BD1.923	TCGA-E9-A24A	69	Female	Luminal A	IDC	2	M0	Without
BD1.924	TCGA-E9-A295	71	Female	Luminal A	ILC	2	M0	With
BD1.925	TCGA-E9-A2JS	72	Female	Luminal B	ILC	2	M0	Without
BD1.926	TCGA-E9-A2JT	63	Female	Luminal A	ILC	2	M0	Without
BD1.927	TCGA-E9-A3HO	49	Female	Luminal B	ILC	2	M0	Without
BD1.928	TCGA-E9-A3Q9	78	Female		ILC	3	M0	Without
BD1.929	TCGA-E9-A3QA	33	Female	Basal-l	IDC	2	M0	With
BD1.930	TCGA-E9-A3X8	48	Female	Luminal A	ILC	2	M0	Without
BD1.931	TCGA-E9-A54X	85	Female		MUCINOUS	1	M0	Without
BD1.932	TCGA-E9-A54Y	63	Female	Luminal B	ILC	3	M0	Without
BD1.933	TCGA-E9-A5FK	60	Female	Luminal A	ILC	3	M0	Without
BD1.934	TCGA-E9-A5FL	65	Female	Basal-l	METAPLASTIC	2	M0	Without
BD1.935	TCGA-E9-A5UO	41	Female	Luminal B	MUCINOUS	2	M0	Without
BD1.936	TCGA-E9-A5UP	63	Female		BRCANOS	2	M0	Without
BD1.937	TCGA-E9-A6HE	45	Female	Luminal A	ILC	3	MX	Without
BD1.938	TCGA-EW-A1IW	80	Female	Luminal A	ILC	2	MX	Without
BD1.939	TCGA-EW-A1IX	48	Female	Luminal A	BRCANOS	2	MX	Without
BD1.940	TCGA-EW-A1IY	38	Female	Luminal B	IDC	1	MX	Without
BD1.941	TCGA-EW-A1IZ	53	Female	Luminal A	IDC	3	MX	Without
BD1.942	TCGA-EW-A1J1	38	Female	Luminal A	IDC	2	M0	Without
BD1.943	TCGA-EW-A1J2	50	Female	Luminal A	ILC	2	MX	Without
BD1.944	TCGA-EW-A1J3	61	Female	Luminal A	ILC	1	M0	Without
BD1.945	TCGA-EW-A1J5	59	Female	Luminal A	ILC	2	M0	With
BD1.946	TCGA-EW-A1J6	70	Female	Luminal B	IDC	1	M0	Without
BD1.947	TCGA-EW-A1OV	56	Female	HER2	IDC	2	MX	Without
BD1.948	TCGA-EW-A1OW	58	Female		IDC	2	MX	Without
BD1.949	TCGA-EW-A1OX	43	Female	Luminal B	MUCINOUS	2	MX	Without
BD1.950	TCGA-EW-A1OY	63	Female	Luminal B	IDC	2	MX	Without
BD1.951	TCGA-EW-A1OZ	56	Female	Luminal B	IDC	2	M0	Without
BD1.952	TCGA-EW-A1P0	55	Female	Luminal B	BRCANOS	2	MX	Without
BD1.953	TCGA-EW-A1P1	68	Female	Normal-l	IDC	3	MX	Without
BD1.954	TCGA-EW-A1P3	48	Female	Luminal A	IDC	2	MX	Without
BD1.955	TCGA-EW-A1P4	43	Female	Basal-l	IDC	2	M0	Without
BD1.956	TCGA-EW-A1P5	77	Female	Luminal A	IDC	2	M0	Without
BD1.957	TCGA-EW-A1P6	64	Female	Luminal A	IDC	2	M0	Without
BD1.958	TCGA-EW-A1P7	59	Female	Normal-l	IDC	2	M0	Without
BD1.959	TCGA-EW-A1P8	58	Female	Basal-l	IDC	3	M0	Without
BD1.960	TCGA-EW-A1PA	59	Female	Luminal A	IDC	2	M0	Without
BD1.961	TCGA-EW-A1PB	70	Female	Basal-l	IDC	3	MX	Without
BD1.962	TCGA-EW-A1PC	66	Female		IDC	2	MX	Without
BD1.963	TCGA-EW-A1PD	61	Male		IDC	2	M0	Without
BD1.964	TCGA-EW-A1PE	56	Female	Luminal A	IDC	2	M0	Without
BD1.965	TCGA-EW-A1PF	50	Female		IDC	1	M0	Without
BD1.966	TCGA-EW-A1PG	53	Female	Normal-l	ILC	2	MX	Without
BD1.967	TCGA-EW-A1PH	52	Female	Basal-l	IDC	2	M0	Without
BD1.968	TCGA-EW-A2FR	59	Female	HER2	IDC	3	MX	Without
BD1.969	TCGA-EW-A2FS	41	Female	Luminal A	IDC	2	MX	Without
BD1.970	TCGA-EW-A2FV	39	Female	Luminal A	BRCANOS	3	MX	With
BD1.971	TCGA-EW-A2FW	52	Female	Luminal B	BRCANOS	2	MX	Without
BD1.972	TCGA-EW-A3E8	60	Female		ILC	2	MX	Without
BD1.973	TCGA-EW-A3U0	61	Female		IDC	3	M0	Without
BD1.974	TCGA-EW-A423	75	Female	Luminal A	ILC	2	MX	Without
BD1.975	TCGA-EW-A424	51	Female		ILC	3	MX	Without
BD1.976	TCGA-EW-A6S9	34	Female	Luminal A	IDC	2	M0	Without
BD1.977	TCGA-EW-A6SA	59	Male		IDC	2	MX	Without
BD1.978	TCGA-EW-A6SB	62	Female	Basal-l	IDC	2	M0	Without
BD1.979	TCGA-EW-A6SC	60	Female	Luminal A	ILC	2	M0	Without
BD1.980	TCGA-EW-A6SD	32	Female	HER2	IDC	2	M0	Without
BD1.981	TCGA-GI-A2C8	63	Female	Luminal A	IDC	3	MX	Without
BD1.982	TCGA-GI-A2C9	58	Female		IDC	2	MX	Without
BD1.983	TCGA-GM-A2D9	69	Female	Luminal A	IDC	1	M0	Without
BD1.984	TCGA-GM-A2DA	46	Female	Luminal A	IDC	2	M0	Without
BD1.985	TCGA-GM-A2DB	62	Female	HER2	IDC	2	M0	Without
BD1.986	TCGA-GM-A2DC	57	Female	Luminal A	IDC	2	M0	Without
BD1.987	TCGA-GM-A2DD	53	Female	Normal-l	IDC	1	M0	Without
BD1.988	TCGA-GM-A2DF	53	Female	Basal-l	IDC	2	M0	Without
BD1.989	TCGA-GM-A2DH	58	Female	HER2	IDC	1	M0	Without
BD1.990	TCGA-GM-A2DI	52	Female	Luminal A	IDC	1	M0	Without
BD1.991	TCGA-GM-A2DK	58	Female	Luminal A	IDC	1	M0	Without
BD1.992	TCGA-GM-A2DL	50	Female	Luminal A	IDC	1	M0	Without
BD1.993	TCGA-GM-A2DM	57	Female	Luminal A	IDC	2	M0	Without
BD1.994	TCGA-GM-A2DN	58	Female	Luminal A	IDC	2	M0	Without
BD1.995	TCGA-GM-A2DO	54	Female	Luminal B	ILC	1	M0	Without
BD1.996	TCGA-GM-A3NW	63	Female	Luminal A	ILC	2	M0	Without
BD1.997	TCGA-GM-A3NY	72	Female		ILC	2	M0	Without
BD1.998	TCGA-GM-A3XG	46	Female		ILC	3	M0	Without
BD1.999	TCGA-GM-A3XL	49	Female	Basal-l	IDC	2	M0	Without
BD1.1000	TCGA-GM-A3XN	44	Female		ILC	3	M0	Without
BD1.1001	TCGA-GM-A4E0	67	Female	Luminal A	ILC	3	M0	Without
BD1.1002	TCGA-GM-A5PV	63	Female	Luminal A	ILC	2	M0	Without
BD1.1003	TCGA-GM-A5PX	65	Female	Luminal A	ILC	2	M0	Without
BD1.1004	TCGA-HN-A2NL	56	Female	Basal-l	ILC	2	M0	Without
BD1.1005	TCGA-HN-A2OB	45	Female	Luminal A	ILC	2	M0	Without
BD1.1006	TCGA-JL-A3YW	49	Female		ILC	2	M0	Without
BD1.1007	TCGA-JL-A3YX	46	Female	Luminal A	ILC	2	M0	Without
BD1.1008	TCGA-LD-A66U	44	Female	Luminal A	ILC	2	MX	Without
BD1.1009	TCGA-LD-A74U	79	Female	Luminal A	BRCANOS	3	M0	Without
BD1.1010	TCGA-LD-A7W5	52	Female	Luminal A	IDC	3	M0	Without
BD1.1011	TCGA-LD-A7W6	54	Female	Luminal A	BRCANOS	2	M0	Without
BD1.1012	TCGA-LD-A9QF	73	Female	Normal-l	IDC	1	M0	Without
BD1.1013	TCGA-LL-A440	61	Female	Luminal A	ILC	1	MX	Without
BD1.1014	TCGA-LL-A441	62	Female		IDC	1	MX	Without
BD1.1015	TCGA-LL-A442	56	Female		IDC	2	MX	Without
BD1.1016	TCGA-LL-A50Y	84	Female	Luminal A	ILC	2	MX	Without
BD1.1017	TCGA-LL-A5YL	64	Female	Luminal A	ILC	2	MX	Without
BD1.1018	TCGA-LL-A5YM	88	Female	Luminal B	IDC	3	M0	Without
BD1.1019	TCGA-LL-A5YN	46	Female	Luminal A	IDC	2	M0	Without
BD1.1020	TCGA-LL-A5YO	50	Female	HER2	IDC	1	MX	Without
BD1.1021	TCGA-LL-A5YP	49	Female	Basal-l	IDC	2	M0	Without
BD1.1022	TCGA-LL-A6FP	90	Female	Luminal A	ILC	2	MX	Without
BD1.1023	TCGA-LL-A6FQ	77	Female	Luminal A	IDC	3	MX	Without
BD1.1024	TCGA-LL-A6FR	50	Female	Basal-l	IDC	2	MX	Without
BD1.1025	TCGA-LL-A73Y	67	Female	Basal-l	IDC	1	MX	Without
BD1.1026	TCGA-LL-A73Z	55	Female	Normal-l	IDC	4	M1	Without
BD1.1027	TCGA-LL-A740	61	Female	Luminal A	IDC	1	MX	Without
BD1.1028	TCGA-LL-A7SZ	49	Female	Luminal A	IDC	2	MX	Without
BD1.1029	TCGA-LL-A7T0	70	Female	Luminal B	IDC	2	M0	Without
BD1.1030	TCGA-LL-A8F5	61	Female	Basal-l	IDC	2	MX	Without
BD1.1031	TCGA-LL-A9Q3	69	Female	Luminal A	ILC	3	MX	Without
BD1.1032	TCGA-LQ-A4E4	73	Female		ILC	3	MX	Without
BD1.1033	TCGA-MS-A51U	44	Female		ILC	2	M0	Without
BD1.1034	TCGA-OK-A5Q2	59	Female	Luminal A	ILC	2	MX	Without
BD1.1035	TCGA-OL-A5D6	71	Female	Normal-l	IDC	2	MX	Without
BD1.1036	TCGA-OL-A5D7	70	Female	Basal-l	IDC	2	MX	Without
BD1.1037	TCGA-OL-A5D8	40	Female	Luminal A	IDC	2	MX	Without
BD1.1038	TCGA-OL-A5DA	61	Female	Luminal A	ILC	2	MX	Without
BD1.1039	TCGA-OL-A5RU	63	Female	Luminal A	IDC	2	MX	Without
BD1.1040	TCGA-OL-A5RV	43	Female	Luminal A	IDC	3	MX	Without
BD1.1041	TCGA-OL-A5RW	40	Female	Basal-l	IDC	2	MX	Without
BD1.1042	TCGA-OL-A5RX	51	Female	Luminal A	IDC	1	MX	Without
BD1.1043	TCGA-OL-A5RY	52	Female	Normal-l	IDC	2	MX	Without
BD1.1044	TCGA-OL-A5RZ	57	Female	HER2	IDC	1	MX	Without
BD1.1045	TCGA-OL-A5S0	66	Female	Basal-l	IDC	2	MX	Without
BD1.1046	TCGA-OL-A66H	74	Female	Luminal A	MUCINOUS	1	MX	Without
BD1.1047	TCGA-OL-A66I	36	Female	Basal-l	IDC	2	MX	Without
BD1.1048	TCGA-OL-A66J	80	Female	Luminal A	ILC	1	MX	Without
BD1.1049	TCGA-OL-A66K	72	Female	Luminal A	ILC	2	MX	Without
BD1.1050	TCGA-OL-A66L	71	Female	Luminal A	IDC	1	MX	Without
BD1.1051	TCGA-OL-A66N	59	Female	Luminal A	ILC	3	MX	Without
BD1.1052	TCGA-OL-A66O	39	Female	Luminal A	IDC	2	MX	Without
BD1.1053	TCGA-OL-A66P	75	Female	HER2	IDC	2	MX	Without
BD1.1054	TCGA-OL-A6VO	43	Female	Basal-l	IDC	1	MX	Without
BD1.1055	TCGA-OL-A6VQ	49	Female	Luminal A	ILC	2	MX	Without
BD1.1056	TCGA-OL-A6VR	48	Female	Luminal A	IDC	1	MX	Without
BD1.1057	TCGA-OL-A97C	67	Female	Normal-l	BRCANOS	2	M0	Without
BD1.1058	TCGA-PE-A5DC	72	Female	Luminal A	ILC	3	M0	Without
BD1.1059	TCGA-PE-A5DD	64	Female	Luminal A	ILC	2	M0	Without
BD1.1060	TCGA-PE-A5DE	41	Female	Luminal A	ILC	2	M0	Without
BD1.1061	TCGA-PL-A8LV	54	Female	Basal-l	IDC	3	M0	Without
BD1.1062	TCGA-PL-A8LX	35	Female	Luminal A	IDC	4	M1	Without
BD1.1063	TCGA-PL-A8LY	30	Female	Normal-l	IDC	2	M0	Without
BD1.1064	TCGA-PL-A8LZ	29	Female	Basal-l	IDC	3	M0	Without
BD1.1065	TCGA-S3-A6ZF	64	Female	Luminal B	IDC	2	M0	Without
BD1.1066	TCGA-S3-A6ZG	71	Female	Luminal A	BRCANOS	2	M0	Without
BD1.1067	TCGA-S3-A6ZH	29	Female	Luminal A	IDC	3	MX	Without
BD1.1068	TCGA-S3-AA0Z	63	Female	Basal-l	IDC	2	M0	Without
BD1.1069	TCGA-S3-AA10	65	Female	Basal-l	IDC	2	M0	Without
BD1.1070	TCGA-S3-AA11	67	Female	Luminal A	IDC	2	M0	Without
BD1.1071	TCGA-S3-AA12	82	Female	Luminal A	IDC	3	MX	Without
BD1.1072	TCGA-S3-AA14	47	Female	Luminal A	IDC	1	CM0 (I+)	Without
BD1.1073	TCGA-S3-AA15	51	Female	Basal-l	IDC	2	CM0 (I+)	Without
BD1.1074	TCGA-S3-AA17	64	Female	Luminal B	IDC	2	CM0 (I+)	Without
BD1.1075	TCGA-UL-AAZ6	73	Female	Luminal A	IDC	2	MX	Without
BD1.1076	TCGA-UU-A93S	63	Female	HER2	IDC	4	M1	Without
BD1.1077	TCGA-V7-A7HQ	75	Female	Luminal A	IDC	3	M0	Without
BD1.1078	TCGA-W8-A86G	66	Female	Luminal A	ILC	2	MX	Without
BD1.1079	TCGA-WT-AB41	55	Female	Luminal A	IDC	2	MX	Without
BD1.1080	TCGA-WT-AB44	77	Female	Luminal A	ILC	1	MX	Without
BD1.1081	TCGA-XX-A899	46	Female	Luminal A	ILC	3	MX	Without
BD1.1082	TCGA-XX-A89A	68	Female	Luminal A	ILC	2	MX	Without
BD1.1083	TCGA-Z7-A8R5	61	Female	Luminal A	ILC	3	MX	Without
BD1.1084	TCGA-Z7-A8R6	46	Female	Luminal B	ILC	1	M0	Without
BD2.1	MBC_1						M1	Without
BD2.2	MBC_10						M1	Without
BD2.3	MBC_100						M1	Without
BD2.4	MBC_101						M1	Without
BD2.5	MBC_102						M1	Without
BD2.6	MBC_103						M1	Without
BD2.7	MBC_104						M1	Without
BD2.8	MBC_105						M1	Without
BD2.9	MBC_106						M1	Without
BD2.10	MBC_107						M1	Without
BD2.11	MBC_108						M1	Without
BD2.12	MBC_109						M1	Without
BD2.13	MBC_11						M1	Without
BD2.14	MBC_110						M1	Without
BD2.15	MBC_111						M1	Without
BD2.16	MBC_112						M1	Without
BD2.17	MBC_113						M1	Without
BD2.18	MBC_114						M1	Without
BD2.19	MBC_115						M1	Without
BD2.20	MBC_116						M1	Without
BD2.21	MBC_117						M1	Without
BD2.22	MBC_118						M1	Without
BD2.23	MBC_119						M1	Without
BD2.24	MBC_12						M1	Without
BD2.25	MBC_120						M1	Without
BD2.26	MBC_121						M1	Without
BD2.27	MBC_122						M1	Without
BD2.28	MBC_123						M1	Without
BD2.29	MBC_124						M1	Without
BD2.30	MBC_125						M1	Without
BD2.31	MBC_126						M1	Without
BD2.32	MBC_127						M1	Without
BD2.33	MBC_128						M1	Without
BD2.34	MBC_129						M1	Without
BD2.35	MBC_13						M1	Without
BD2.36	MBC_130						M1	With
BD2.37	MBC_131						M1	Without
BD2.38	MBC_132						M1	Without
BD2.39	MBC_133						M1	Without
BD2.40	MBC_134						M1	Without
BD2.41	MBC_135						M1	Without
BD2.42	MBC_136						M1	Without
BD2.43	MBC_137						M1	Without
BD2.44	MBC_138						M1	Without
BD2.45	MBC_139						M1	Without
BD2.46	MBC_14						M1	Without
BD2.47	MBC_140						M1	Without
BD2.48	MBC_141						M1	Without
BD2.49	MBC_142						M1	Without
BD2.50	MBC_143						M1	Without
BD2.51	MBC_144						M1	Without
BD2.52	MBC_145						M1	Without
BD2.53	MBC_146						M1	Without
BD2.54	MBC_147						M1	Without
BD2.55	MBC_148						M1	Without
BD2.56	MBC_149						M1	Without
BD2.57	MBC_15						M1	Without
BD2.58	MBC_150						M1	Without
BD2.59	MBC_151						M1	Without
BD2.60	MBC_152						M1	Without
BD2.61	MBC_153						M1	Without
BD2.62	MBC_154						M1	Without
BD2.63	MBC_155						M1	Without
BD2.64	MBC_156						M1	Without
BD2.65	MBC_157						M1	Without
BD2.66	MBC_158						M1	Without
BD2.67	MBC_159						M1	Without
BD2.68	MBC_16						M1	Without
BD2.69	MBC_160						M1	Without
BD2.70	MBC_161						M1	Without
BD2.71	MBC_162						M1	Without
BD2.72	MBC_163						M1	Without
BD2.73	MBC_164						M1	Without
BD2.74	MBC_165						M1	Without
BD2.75	MBC_166						M1	Without
BD2.76	MBC_167						M1	Without
BD2.77	MBC_168						M1	Without
BD2.78	MBC_169						M1	Without
BD2.79	MBC_17						M1	Without
BD2.80	MBC_170						M1	Without
BD2.81	MBC_171						M1	Without
BD2.82	MBC_172						M1	Without
BD2.83	MBC_173						M1	Without
BD2.84	MBC_174						M1	Without
BD2.85	MBC_175						M1	Without
BD2.86	MBC_176						M1	Without
BD2.87	MBC_177						M1	Without
BD2.88	MBC_178						M1	Without
BD2.89	MBC_179						M1	Without
BD2.90	MBC_18						M1	Without
BD2.91	MBC_180						M1	Without
BD2.92	MBC_181						M1	Without
BD2.93	MBC_182						M1	Without
BD2.94	MBC_183						M1	With
BD2.95	MBC_184						M1	Without
BD2.96	MBC_185						M1	Without
BD2.97	MBC_186						M1	Without
BD2.98	MBC_187						M1	Without
BD2.99	MBC_188						M1	Without
BD2.100	MBC_189						M1	Without
BD2.101	MBC_19						M1	Without
BD2.102	MBC_190						M1	Without
BD2.103	MBC_191						M1	Without
BD2.104	MBC_192						M1	Without
BD2.105	MBC_193						M1	Without
BD2.106	MBC_194						M1	Without
BD2.107	MBC_195						M1	Without
BD2.108	MBC_196						M1	Without
BD2.109	MBC_197						M1	Without
BD2.110	MBC_198						M1	With
BD2.111	MBC_199						M1	Without
BD2.112	MBC_2						M1	Without
BD2.113	MBC_20						M1	Without
BD2.114	MBC_200						M1	Without
BD2.115	MBC_201						M1	Without
BD2.116	MBC_202						M1	Without
BD2.117	MBC_203						M1	Without
BD2.118	MBC_204						M1	Without
BD2.119	MBC_205						M1	Without
BD2.120	MBC_206						M1	Without
BD2.121	MBC_207						M1	Without
BD2.122	MBC_208						M1	Without
BD2.123	MBC_209						M1	Without
BD2.124	MBC_21						M1	Without
BD2.125	MBC_210						M1	Without
BD2.126	MBC_211						M1	Without
BD2.127	MBC_212						M1	Without
BD2.128	MBC_213						M1	Without
BD2.129	MBC_214						M1	Without
BD2.130	MBC_215						M1	Without
BD2.131	MBC_216						M1	Without
BD2.132	MBC_22						M1	Without
BD2.133	MBC_23						M1	Without
BD2.134	MBC_24						M1	Without
BD2.135	MBC_25						M1	Without
BD2.136	MBC_26						M1	Without
BD2.137	MBC_27						M1	Without
BD2.138	MBC_28						M1	With
BD2.139	MBC_29						M1	Without
BD2.140	MBC_3						M1	Without
BD2.141	MBC_30						M1	Without
BD2.142	MBC_31						M1	Without
BD2.143	MBC_32						M1	Without
BD2.144	MBC_33						M1	Without
BD2.145	MBC_34						M1	Without
BD2.146	MBC_35						M1	Without
BD2.147	MBC_36						M1	With
BD2.148	MBC_37						M1	Without
BD2.149	MBC_38						M1	Without
BD2.150	MBC_39						M1	Without
BD2.151	MBC_4						M1	Without
BD2.152	MBC_40						M1	Without
BD2.153	MBC_41						M1	Without
BD2.154	MBC_42						M1	Without
BD2.155	MBC_43						M1	Without
BD2.156	MBC_44						M1	Without
BD2.157	MBC_45						M1	With
BD2.158	MBC_46						M1	Without
BD2.159	MBC_47						M1	Without
BD2.160	MBC_48						M1	Without
BD2.161	MBC_49						M1	Without
BD2.162	MBC_5						M1	Without
BD2.163	MBC_50						M1	Without
BD2.164	MBC_51						M1	Without
BD2.165	MBC_52						M1	Without
BD2.166	MBC_53						M1	Without
BD2.167	MBC_54						M1	Without
BD2.168	MBC_55						M1	Without
BD2.169	MBC_56						M1	Without
BD2.170	MBC_57						M1	Without
BD2.171	MBC_58						M1	Without
BD2.172	MBC_59						M1	With
BD2.173	MBC_6						M1	Without
BD2.174	MBC_60						M1	Without
BD2.175	MBC_61						M1	Without
BD2.176	MBC_62						M1	Without
BD2.177	MBC_63						M1	Without
BD2.178	MBC_64						M1	Without
BD2.179	MBC_65						M1	Without
BD2.180	MBC_66						M1	Without
BD2.181	MBC_67						M1	Without
BD2.182	MBC_68						M1	Without
BD2.183	MBC_69						M1	Without
BD2.184	MBC_7						M1	Without
BD2.185	MBC_70						M1	Without
BD2.186	MBC_71						M1	With
BD2.187	MBC_72						M1	Without
BD2.188	MBC_73						M1	Without
BD2.189	MBC_74						M1	Without
BD2.190	MBC_75						M1	Without
BD2.191	MBC_76						M1	Without
BD2.192	MBC_77						M1	Without
BD2.193	MBC_78						M1	Without
BD2.194	MBC_79						M1	Without
BD2.195	MBC_8						M1	Without
BD2.196	MBC_80						M1	Without
BD2.197	MBC_81						M1	Without
BD2.198	MBC_82						M1	Without
BD2.199	MBC_83						M1	Without
BD2.200	MBC_84						M1	Without
BD2.201	MBC_85						M1	Without
BD2.202	MBC_86						M1	Without
BD2.203	MBC_87						M1	Without
BD2.204	MBC_88						M1	Without
BD2.205	MBC_89						M1	Without
BD2.206	MBC_9						M1	Without
BD2.207	MBC_90						M1	Without
BD2.208	MBC_91						M1	Without
BD2.209	MBC_92						M1	Without
BD2.210	MBC_93						M1	Without
BD2.211	MBC_94						M1	Without
BD2.212	MBC_95						M1	Without
BD2.213	MBC_96						M1	Without
BD2.214	MBC_97						M1	Without
BD2.215	MBC_98						M1	Without
BD2.216	MBC_99						M1	Without
BD3.1	CPT000814			Basal-l		2		Without
BD3.2	CPT001846			Basal-l		3		Without
BD3.3	X01BR001	55	Female	Basal-l		2		Without
BD3.4	X01BR008			Basal-l				Without
BD3.5	X01BR009			Basal-l				Without
BD3.6	X01BR010			HER2				Without
BD3.7	X01BR015	35	Female	Luminal A		2		Without
BD3.8	X01BR017	45	Female	HER2		3		Without
BD3.9	X01BR018	66	Female	Basal-l		3		Without
BD3.10	X01BR020			Basal-l				Without
BD3.11	X01BR023			Luminal A				Without
BD3.12	X01BR025	62	Female	Luminal A		3		Without
BD3.13	X01BR026			Basal-l				Without
BD3.14	X01BR027	80	Female	Basal-l		2		With
BD3.15	X01BR030	84	Female	Luminal A		3		Without
BD3.16	X01BR031	61	Female	Basal-l		3		Without
BD3.17	X01BR032	46	Female	Luminal B		3		Without
BD3.18	X01BR033	40	Female	Luminal A		3		Without
BD3.19	X01BR040			Basal-l		2		Without
BD3.20	X01BR042			Basal-l				Without
BD3.21	X01BR043			Basal-l				With
BD3.22	X03BR002	60	Female	Luminal A		3		Without
BD3.23	X03BR004	88	Female	Luminal A		2		Without
BD3.24	X03BR005	61	Female	Luminal A		2		Without
BD3.25	X03BR006			Basal-l				Without
BD3.26	X03BR010	78	Female	Luminal A		2		Without
BD3.27	X03BR011			Luminal A				Without
BD3.28	X03BR013	52	Female	Luminal A		2		Without
BD3.29	X05BR001	70	Female	Basal-l		2		Without
BD3.30	X05BR003	37	Female	Luminal A		2		Without
BD3.31	X05BR004			Luminal A				Without
BD3.32	X05BR005	50	Female	Luminal A		1		Without
BD3.33	X05BR009	64	Female	Luminal A		3		Without
BD3.34	X05BR016	78	Female	Luminal A		2		Without
BD3.35	X05BR026	71	Female	Luminal A		2		Without
BD3.36	X05BR029	61	Female	Basal-l		2		Without
BD3.37	X05BR038	52	Female	Luminal A		1		Without
BD3.38	X05BR042	40	Female	Basal-l		2		Without
BD3.39	X05BR043	50	Female	Basal-l		2		Without
BD3.40	X05BR044	62	Female	HER2		2		Without
BD3.41	X05BR045	60	Female	Basal-l		2		Without
BD3.42	X06BR003	75	Female	HER2		2		Without
BD3.43	X06BR005	58	Female	Luminal A		2		Without
BD3.44	X06BR006	51	Female	Normal-l				Without
BD3.45	X06BR014	51	Female	Luminal A		2		Without
BD3.46	X09BR001			Luminal A				Without
BD3.47	X09BR004	75	Female	Normal-l		2		Without
BD3.48	X09BR005	38	Female	HER2		2		Without
BD3.49	X09BR007	77	Female	Luminal A		3		Without
BD3.50	X11BR003	53	Female	Basal-l		2		Without
BD3.51	X11BR004	54	Female	HER2		2		Without
BD3.52	X11BR006	54	Female	Luminal A		2		Without
BD3.53	X11BR009	44	Female	Luminal B		3		Without
BD3.54	X11BR010	35	Female	Luminal A		2		Without
BD3.55	X11BR011	71	Female	Luminal B		3		Without
BD3.56	X11BR012	77	Female	Luminal A		2		Without
BD3.57	X11BR013	70	Female	Luminal B		2		Without
BD3.58	X11BR014	39	Female	Luminal A		3		Without
BD3.59	X11BR015	60	Female	Luminal B		3		Without
BD3.60	X11BR016	30	Female	Basal-l		2		Without
BD3.61	X11BR017	74	Female	HER2		3		Without
BD3.62	X11BR018	54	Female	Luminal A		3		Without
BD3.63	X11BR019	61	Female	Luminal B		2		Without
BD3.64	X11BR020	37	Female	Luminal A		2		Without
BD3.65	X11BR022	48	Female	Luminal A		2		Without
BD3.66	X11BR023	58	Female	Basal-l		2		Without
BD3.67	X11BR024	80	Female	Basal-l		2		Without
BD3.68	X11BR025	77	Female	Luminal A		2		Without
BD3.69	X11BR027	76	Female	Luminal A		2		Without
BD3.70	X11BR028	55	Female	HER2		2		Without
BD3.71	X11BR030	50	Female	HER2		2		Without
BD3.72	X11BR031	50	Female	Luminal A		2		Without
BD3.73	X11BR032	49	Female	Luminal A		2		Without
BD3.74	X11BR036	51	Female	Basal-l		2		Without
BD3.75	X11BR038	47	Female	HER2		2		Without
BD3.76	X11BR040	67	Female	Luminal A		3		Without
BD3.77	X11BR042	71	Female	HER2		2		Without
BD3.78	X11BR043	36	Female	Luminal B		2		Without
BD3.79	X11BR044	48	Female	Luminal B		3		Without
BD3.80	X11BR047	59	Female	Luminal A		2		Without
BD3.81	X11BR049	45	Female	Luminal B		3		Without
BD3.82	X11BR050	54	Female	Luminal A		2		Without
BD3.83	X11BR051	65	Female	Luminal A		3		Without
BD3.84	X11BR053	61	Female	Luminal B		2		Without
BD3.85	X11BR054	84	Female	Luminal A		2		Without
BD3.86	X11BR055	56	Female	Luminal A		2		Without
BD3.87	X11BR056	52	Female	Luminal A		2		With
BD3.88	X11BR058	65	Female	Normal-l		2		Without
BD3.89	X11BR059	45	Female	Normal-l		2		Without
BD3.90	X11BR060	52	Female	HER2		2		Without
BD3.91	X11BR072	70	Female	Luminal A		3		Without
BD3.92	X11BR073	64	Female	Luminal B		3		Without
BD3.93	X11BR074	66	Female	Luminal A		3		Without
BD3.94	X11BR075	79	Female	Luminal B		3		Without
BD3.95	X11BR080	68	Female	Basal-l		2		Without
BD3.96	X13BR009	75	Female	Luminal B		3		Without
BD3.97	X14BR005	78	Female	Luminal A		2		Without
BD3.98	X14BR008	66	Female	Luminal A		3		Without
BD3.99	X14BR014	59	Female	Luminal A		2		Without
BD3.100	X15BR003	74	Female	Luminal A		2		Without
BD3.101	X16BR012	47	Female	Luminal B		3		Without
BD3.102	X18BR002	64	Female	HER2		3		Without
BD3.103	X18BR003	65	Female	Luminal B		2		Without
BD3.104	X18BR004	76	Female	Luminal A		2		Without
BD3.105	X18BR006	62	Female	Luminal B		2		With
BD3.106	X18BR007	64	Female	Luminal A		2		Without
BD3.107	X18BR009	63	Female	Normal-l		2		Without
BD3.108	X18BR010	41	Female	Luminal A		3		Without
BD3.109	X18BR016	73	Female	Luminal A		1		Without
BD3.110	X18BR017	72	Female	Luminal A		1		Without
BD3.111	X18BR019	68	Female	Luminal A		3		Without
BD3.112	X20BR001	82	Female	Luminal A		2		Without
BD3.113	X20BR002	95	Female	Basal-l		2		Without
BD3.114	X20BR005	47	Female	Basal-l		2		Without
BD3.115	X20BR006	65	Female	Basal-l		2		Without
BD3.116	X20BR007	55	Female	Basal-l		2		Without
BD3.117	X20BR008	71	Female	HER2		3		Without
BD3.118	X21BR001			Luminal B				Without
BD3.119	X21BR002			Luminal A				Without
BD3.120	X21BR010	71	Female	Luminal A		2		Without
BD3.121	X22BR005	46	Female	Luminal A		2		Without
BD3.122	X22BR006	55	Female	Luminal A		3		Without
BD4.1	MBCProject_07t2uAFn		Female	Luminal A	BRCANOS	3	M1	Without
BD4.2	MBCProject_0aTBfPcG		Female	Basal-l	IDC	3	M0	Without
BD4.3	MBCProject_0jUXcgsJ			Luminal A	BRCANOS		M1	Without
BD4.4	MBCProject_1efxSxuz			Luminal A	BRCANOS		M1	Without
BD4.5	MBCProject_1JSQupur			Luminal A	BRCANOS		M1	Without
BD4.6	MBCProject_1mFRTZu0		Female	Luminal A	BRCANOS	2	M1	Without
BD4.7	MBCProject_1ps2hZH8		Female	Luminal A	IDC	4	M1	Without
BD4.8	MBCProject_1qhlIasw		Female	Luminal B	IDC	3	M0	Without
BD4.9	MBCProject_25TAUefB			Luminal A	BRCANOS		M1	Without
BD4.10	MBCProject_27uAugT4		Female	Luminal A	IDC	3	M0	Without
BD4.11	MBCProject_2kS5fYc1		Female	Luminal B	IDC	4	M1	Without
BD4.12	MBCProject_2pt4t9cA		Female	Luminal A	IDC	1	M0	Without
BD4.13	MBCProject_2ViLiZS8		Female		ILC	2	M0	Without
BD4.14	MBCProject_2WCGcxuk		Female	Luminal A	BRCANOS	4	M1	Without
BD4.15	MBCProject_2Wf9hPtA		Female	Basal-l	MIXED	3	M0	Without
BD4.16	MBCProject_3ehYUAsz			Luminal A	BRCANOS		M1	Without
BD4.17	MBCProject_3jhES9fq		Female	Luminal A	MIXED	4	M1	Without
BD4.18	MBCProject_3LI1TNs3		Female	Luminal B	IDC	2	M1	Without
BD4.19	MBCProject_3MUnT7Ty		Female		ILC	2	M0	Without
BD4.20	MBCProject_3vhkhAcY		Female	Luminal A	IDC	1	M0	Without
BD4.21	MBCProject_43UpSwhz			Luminal A	IDC			Without
BD4.22	MBCProject_4DIpSBFV		Female	Luminal B	IDC	4	M1	Without
BD4.23	MBCProject_4MF1FlFQ		Female	Luminal A	IDC	4	M1	Without
BD4.24	MBCProject_4OIOfAt9		Female	Luminal A	IDC	4	M1	Without
BD4.25	MBCProject_4pfxtQc0		Female	Luminal B	BRCANOS		M1	Without
BD4.26	MBCProject_4vC6Fgio		Female	HER2	IDC	3	M0	Without
BD4.27	MBCProject_4ViNTZSe			Luminal A	IDC			Without
BD4.28	MBCProject_4zcacDSB		Female		BRCANOS	4	M1	Without
BD4.29	MBCProject_53FkFziE			Luminal A	BRCANOS		M1	Without
BD4.30	MBCProject_57iLiJIl		Female	Luminal A	IDC		M1	Without
BD4.31	MBCProject_5gCKFQfm		Female	Basal-l	BRCANOS	1	M1	Without
BD4.32	MBCProject_5gHasou8		Female	Luminal B	IDC		M0	Without
BD4.33	MBCProject_5jSPs9fl		Female	Luminal A	BRCANOS	1	M1	Without
BD4.34	MBCProject_5Rc8S6Iz			Luminal B	BRCANOS		M1	Without
BD4.35	MBCProject_5vTpUpCv		Female	Luminal A	ILC	4		Without
BD4.36	MBCProject_5wS3unim		Female	Luminal B	BRCANOS	3	M1	Without
BD4.37	MBCProject_69SPhYf2		Female		BRCANOS	1	M1	Without
BD4.38	MBCProject_6JhKimhv		Female	Luminal A	IDC	3	M1	Without
BD4.39	MBCProject_6QhZF6ur		Female	Luminal A	IDC		M0	Without
BD4.40	MBCProject_6vTVHzur		Female	Basal-l	IDC		M0	Without
BD4.41	MBCProject_6Yt3czsW		Female	Luminal A	IDC	2	M1	Without
BD4.42	MBCProject_6zfRF2fl		Female	Luminal B	IDC	4	M0	Without
BD4.43	MBCProject_70CxiQFk		Female	Luminal A	IDC	1	M1	Without
BD4.44	MBCProject_74CYIyHw		Female	Luminal B	IDC	4	M1	Without
BD4.45	MBCProject_7AC8CoUL		Female	Luminal B	ILC	3	M0	Without
BD4.46	MBCProject_7JtRIPI2		Female	Luminal A	BRCANOS		M1	Without
BD4.47	MBCProject_7lC9TJT0		Female	Luminal A	ILC		M0	Without
BD4.48	MBCProject_7OcOivcV		Female		IDC	3	M1	Without
BD4.49	MBCProject_7of5i3hp		Female	Luminal A	IDC	4	M1	Without
BD4.50	MBCProject_7oIotZSe		Female	Luminal B	BRCANOS	4	M1	Without
BD4.51	MBCProject_7OTls3Cz			Luminal A	IDC		M0	Without
BD4.52	MBCProject_7VFnIqfw		Female	Basal-l	ILC	2	M1	Without
BD4.53	MBCProject_7wCjtKIW		Female	Luminal B	IDC	4	M0	Without
BD4.54	MBCProject_7XFmtytw		Female	Luminal A	IDC			With
BD4.55	MBCProject_7XhrFPT1		Female	Luminal A	BRCANOS	1	M1	Without
BD4.56	MBCProject_83Urs6H0			Luminal A	ILC			Without
BD4.57	MBCProject_86HMf8FA		Female	Luminal A	IDC	1	M0	Without
BD4.58	MBCProject_8bfWIQu1		Female	Basal-l	BRCANOS	2	M1	Without
BD4.59	MBCProject_8juyTguN		Female	Luminal A	BRCANOS	2	M1	Without
BD4.60	MBCProject_8YF9FlFx			Luminal A	BRCANOS			Without
BD4.61	MBCProject_92frH4SX		Female	Luminal B	IDC	4	M0	Without
BD4.62	MBCProject_99CdCOHm		Female	Luminal A	BRCANOS	3	M1	Without
BD4.63	MBCProject_9EHmUJIO			Luminal A	IDC		M1	Without
BD4.64	MBCProject_9JI1fwuX		Female	Luminal A	BRCANOS	4	M1	Without
BD4.65	MBCProject_9oHNUZUE		Female	Luminal B	IDC	4	M0	Without
BD4.66	MBCProject_9RtxtGUO		Female	Luminal B	BRCANOS	3	M1	Without
BD4.67	MBCProject_A2TwSMcO		Female	Luminal A	BRCANOS	2	M1	Without
BD4.68	MBCProject_AesAugs2				BRCANOS		M1	Without
BD4.69	MBCProject_AgF4uvCq		Female	Basal-l	MIXED		M1	Without
BD4.70	MBCProject_AJF3tVc8		Female	Luminal A	BRCANOS	4	M1	Without
BD4.71	MBCProject_Ali6SAHL		Female	Luminal A	BRCANOS	1	M1	Without
BD4.72	MBCProject_AmUotWsr		Female	Basal-l	IDC		M0	Without
BD4.73	MBCProject_AqtYu0IW		Female	Luminal A	IDC		M0	Without
BD4.74	MBCProject_AwukckTD		Female	Basal-l	BRCANOS	4	M1	Without
BD4.75	MBCProject_axtmcztr			Luminal B	IDC		M1	Without
BD4.76	MBCProject_AzCnt3sL		Female	Basal-l	IDC	4	M1	Without
BD4.77	MBCProject_B7f5hRfD		Female	Luminal A	BRCANOS	3	M1	Without
BD4.78	MBCProject_bAi0Slsx		Female	Luminal B	BRCANOS	4	M1	Without
BD4.79	MBCProject_bBIxhQUD			Luminal A	BRCANOS		M1	Without
BD4.80	MBCProject_bDH0sbix		Female	Luminal A	IDC	2	M0	Without
BD4.81	MBCProject_beTYUZij		Female	Luminal A	IDC	1	M1	Without
BD4.82	MBCProject_BOHWtZT8		Female	Luminal B	ILC	4	M1	Without
BD4.83	MBCProject_bpunhmim		Female	Luminal A	MIXED	4	M1	Without
BD4.84	MBCProject_briXiduE		Female	Basal-l	IDC		M0	Without
BD4.85	MBCProject_brTys8Hl		Female	Luminal B	IDC		M1	Without
BD4.86	MBCProject_BVCVuGhl		Female	Luminal A	IDC	1	M0	Without
BD4.87	MBCProject_BVHET8iq		Female	Luminal B	IDC	2	M1	Without
BD4.88	MBCProject_bvHXCoTY		Female	Luminal B	BRCANOS	3	M1	Without
BD4.89	MBCProject_BvsPhwI1		Female	Luminal B	BRCANOS		M1	Without
BD4.90	MBCProject_BztkUKtA			Luminal A	IDC		M0	Without
BD4.91	MBCProject_d5CbUNTb		Female	Basal-l	BRCANOS	2	M1	Without
BD4.92	MBCProject_D7U7SNiz		Female	Luminal A	BRCANOS	4	M1	Without
BD4.93	MBCProject_DBi1S1cl		Female	Luminal B	IDC	4	M0	Without
BD4.94	MBCProject_DDUmIZuW		Female	Luminal A	BRCANOS		M1	Without
BD4.95	MBCProject_DNckSWc3		Female	Luminal B	BRCANOS	2	M1	Without
BD4.96	MBCProject_dPIxCpiZ		Female	Luminal B	IDC		M1	Without
BD4.97	MBCProject_DWTkcWCW		Female	Luminal A	IDC	4	M1	Without
BD4.98	MBCProject_DxibF0hM		Female	Luminal A	IDC	4	M1	Without
BD4.99	MBCProject_DximH6Cn		Female	Basal-l	ILC	2	M1	Without
BD4.100	MBCProject_e4SaTnIW		Female		BRCANOS	4	M1	Without
BD4.101	MBCProject_eAFkF0s8		Female	Luminal A	IDC		M0	Without
BD4.102	MBCProject_EBTBIGFy		Female	Luminal B	IDC	1	M0	Without
BD4.103	MBCProject_eEtEC7IB		Female	Luminal A	IDC	2	M0	Without
BD4.104	MBCProject_EkHAIECZ		Female	Basal-l	BRCANOS		M1	Without
BD4.105	MBCProject_ELtvf4UO		Female	Luminal A	BRCANOS	4	M1	Without
BD4.106	MBCProject_ELU6IJh0		Female	Basal-l	IDC		M1	Without
BD4.107	MBCProject_ePi1smiM		Female	Luminal A	IDC		M1	Without
BD4.108	MBCProject_epUYsdCE		Female	Basal-l	BRCANOS	3	M1	Without
BD4.109	MBCProject_eQULU6Ug		Female	Luminal A	IDC	4	M1	Without
BD4.110	MBCProject_ErfKfJt0		Female	Luminal A	IDC	2		Without
BD4.111	MBCProject_ewHohEi6		Female	Luminal B	IDC	4	M0	Without
BD4.112	MBCProject_EWubi6hd		Female	Luminal B	IDC	2	M1	Without
BD4.113	MBCProject_eXSVsxUm		Female	Luminal A	IDC	4	M0	Without
BD4.114	MBCProject_g1hacEF1		Female	Luminal B	BRCANOS		M1	Without
BD4.115	MBCProject_G4s2c4fv			Luminal A	IDC		M0	Without
BD4.116	MBCProject_gASyuQSl		Female	Luminal A	IDC	3	M1	Without
BD4.117	MBCProject_gdIlF4hG		Female	Luminal B	BRCANOS	4	M1	Without
BD4.118	MBCProject_GeurS8S6		Female	Luminal A	ILC	4	M0	Without
BD4.119	MBCProject_gjhMuoha		Female	Luminal A	IDC	1	M0	Without
BD4.120	MBCProject_GjsDCOfR		Female	Luminal A	IDC	2	M1	Without
BD4.121	MBCProject_gKsRsqTR		Female	Luminal B	IDC	3	M1	Without
BD4.122	MBCProject_GKu6TliY		Female	Luminal A	MIXED	4	M0	Without
BD4.123	MBCProject_glf3CWFa		Female	Luminal A	BRCANOS	3	M1	Without
BD4.124	MBCProject_GMuyflik		Female	Luminal A	BRCANOS	2	M1	Without
BD4.125	MBCProject_GOfliRi4		Female	Luminal A	IDC	1	M0	Without
BD4.126	MBCProject_goSDCjUM		Female	Luminal B	IDC	1	M1	Without
BD4.127	MBCProject_gotjfgf0		Female	Luminal B	IDC	4	M1	Without
BD4.128	MBCProject_GouMi0U1		Female	Luminal A	ILC	4	M0	Without
BD4.129	MBCProject_GpizsQiW		Female	Luminal B	IDC	1	M1	Without
BD4.130	MBCProject_GvHkH2Hk		Female	Luminal A	IDC	4	M0	Without
BD4.131	MBCProject_Gxhdtafa		Female	Basal-l	BRCANOS		M1	Without
BD4.132	MBCProject_gxU5FJhl		Female	Luminal A	BRCANOS		M0	Without
BD4.133	MBCProject_j2F2sQC0		Female		BRCANOS	3	M1	Without
BD4.134	MBCProject_JBcJhKtB		Female	Luminal A	IDC	2		Without
BD4.135	MBCProject_JBh5TjcM		Female	Luminal A	IDC		M0	Without
BD4.136	MBCProject_jEhBHrS2		Female	Luminal B	IDC	3	M0	Without
BD4.137	MBCProject_Jeu1F5cz		Female	Luminal A	IDC	2	M1	Without
BD4.138	MBCProject_JGCBTpH1		Female	Luminal A	IDC	2	M1	Without
BD4.139	MBCProject_JGcLUJiA		Female	Luminal A	MIXED		M1	Without
BD4.140	MBCProject_JKTZhEUe		Female	Luminal B	IDC	4	M0	Without
BD4.141	MBCProject_jmfDfEs8		Female	Luminal B	IDC	2	M0	Without
BD4.142	MBCProject_JpCASlSG		Female	Basal-l	BRCANOS	3	M1	Without
BD4.143	MBCProject_JqfQclUP		Female	Luminal A	BRCANOS	2	M1	Without
BD4.144	MBCProject_JwiAIYSe			Luminal A	BRCANOS		M1	Without
BD4.145	MBCProject_jWt4f1So		Female	Luminal A	BRCANOS		M1	Without
BD4.146	MBCProject_jWTAt6t6		Female	Luminal A	BRCANOS	2	M1	Without
BD4.147	MBCProject_JxsQiWI9		Female	Basal-l	BRCANOS	3	M1	Without
BD4.148	MBCProject_JXUNUQI8		Female	Luminal A	BRCANOS	1	M1	Without
BD4.149	MBCProject_JYf4UmC7		Female	Luminal A	BRCANOS		M1	Without
BD4.150	MBCProject_K0UDUnFE		Female	Luminal B	MIXED	1	M1	Without
BD4.151	MBCProject_k4hlFwFg		Female	Luminal A	BRCANOS	1	M1	Without
BD4.152	MBCProject_K7f6fdUz		Female	Luminal B	BRCANOS	4	M1	Without
BD4.153	MBCProject_K9frSgTN		Female	Basal-l	MIXED		M1	Without
BD4.154	MBCProject_kAFQF3t6		Female	Luminal B	IDC	4	M1	Without
BD4.155	MBCProject_kduys9h5		Female	Luminal B	MIXED	3	M1	Without
BD4.156	MBCProject_KGs1fxH2		Female	Luminal A	BRCANOS		M1	Without
BD4.157	MBCProject_kjf7TNhM		Female	Luminal A	IDC	4	M0	Without
BD4.158	MBCProject_kNiBiwtL		Female	Luminal A	BRCANOS		M1	Without
BD4.159	MBCProject_knuPtacD		Female	Basal-l	BRCANOS		M1	Without
BD4.160	MBCProject_kPcWtWUk			Luminal A	MIXED		M0	Without
BD4.161	MBCProject_KphMt4F9		Female	Luminal B	BRCANOS	3	M1	Without
BD4.162	MBCProject_kQhvcOSQ			Luminal A	IDC		M0	Without
BD4.163	MBCProject_kQTqIOSP		Female	Luminal B	IDC	3	M0	Without
BD4.164	MBCProject_kRC3tlcA		Female	Luminal B	BRCANOS	2	M1	Without
BD4.165	MBCProject_kwS1CXSR		Female	Luminal B	BRCANOS	4	M1	Without
BD4.166	MBCProject_kwseuaHX			Luminal A	IDC		M1	Without
BD4.167	MBCProject_kzuMSZIW		Female	Luminal A	BRCANOS	1	M1	Without
BD4.168	MBCProject_l5S6FdFR		Female	Luminal A	BRCANOS	4	M1	Without
BD4.169	MBCProject_l8UGfecE			Luminal A	BRCANOS		M1	Without
BD4.170	MBCProject_l9HwF2io				BRCANOS		M1	Without
BD4.171	MBCProject_lBSVSqup		Female	Luminal A	IDC	2	M0	Without
BD4.172	MBCProject_LDCbC8t9		Female	Luminal A	IDC	1	M0	Without
BD4.173	MBCProject_LDH0iycR		Female		IDC	3	M0	With
BD4.174	MBCProject_lGCMIGT0		Female		IDC	2	M0	Without
BD4.175	MBCProject_lJflt3UR		Female		BRCANOS	2	M1	Without
BD4.176	MBCProject_LlHlUas0		Female	Luminal A	IDC		M0	Without
BD4.177	MBCProject_LnHAS5T0		Female	Luminal A	IDC	2	M1	Without
BD4.178	MBCProject_LPHKFauY		Female		IDC	3	M0	Without
BD4.179	MBCProject_lqSlSztO		Female	Luminal A	IDC	3	M0	Without
BD4.180	MBCProject_lQtMtjFR		Female	Basal-l	BRCANOS		M1	Without
BD4.181	MBCProject_lvCYUbiZ				IDC		M0	Without
BD4.182	MBCProject_LVSjf8h7		Female	Luminal A	IDC	1	M0	Without
BD4.183	MBCProject_lXCmTEuv		Female	Luminal A	BRCANOS		M1	Without
BD4.184	MBCProject_LYtpINtB		Female	Luminal A	IDC	2	M0	Without
BD4.185	MBCProject_m1fOs2FL		Female	Luminal A	IDC	3	M0	Without
BD4.186	MBCProject_m9SNc1Iq		Female		BRCANOS		M1	Without
BD4.187	MBCProject_m9uaInfr		Female	Luminal A	BRCANOS	2	M1	Without
BD4.188	MBCProject_MBIOSgIG		Female	Luminal A	IDC	1	M1	Without
BD4.189	MBCProject_MlheH1iY		Female	Luminal B	BRCANOS		M1	Without
BD4.190	MBCProject_mlhYclhy		Female	Luminal A	IDC		M0	Without
BD4.191	MBCProject_mMhdcrh5		Female	Luminal A	BRCANOS		M1	Without
BD4.192	MBCProject_MmSBTJtJ		Female	Luminal B	BRCANOS	1	M1	Without
BD4.193	MBCProject_MNHjCeCY		Female	Luminal A	BRCANOS		M1	Without
BD4.194	MBCProject_Mqu7Tacm		Female	Luminal A	IDC	4	M0	Without
BD4.195	MBCProject_mrhKt1Ue		Female	Luminal A	BRCANOS	2	M1	Without
BD4.196	MBCProject_mrIDsjij		Female	Luminal A	IDC	2	M1	Without
BD4.197	MBCProject_mrIQIdsx		Female		IDC	3	M0	Without
BD4.198	MBCProject_MvhNc7Cd		Female	Luminal A	IDC	2	M1	Without
BD4.199	MBCProject_MYuoCmI7		Female	Luminal A	BRCANOS	2	M1	Without
BD4.200	MBCProject_N2HMfxSz			Luminal A	BRCANOS		M1	Without
BD4.201	MBCProject_N4HEIRId		Female	Luminal A	ILC		M1	Without
BD4.202	MBCProject_N4srsKsr		Female	Basal-l	BRCANOS	3	M1	With
BD4.203	MBCProject_nBfYHRSQ			Luminal B	ILC		M0	Without
BD4.204	MBCProject_NDIbs9i6		Female	HER2	IDC	2	M0	Without
BD4.205	MBCProject_nEcXsyfj		Female	Luminal B	ILC	2	M1	Without
BD4.206	MBCProject_nkU3hDhB		Female	Luminal A	BRCANOS		M1	Without
BD4.207	MBCProject_nMHqU2Hx		Female	Luminal A	BRCANOS	4	M1	Without
BD4.208	MBCProject_NQIMHkTd		Female	Luminal B	BRCANOS	4	M1	Without
BD4.209	MBCProject_nrI4FWfZ			Luminal A	BRCANOS		M1	Without
BD4.210	MBCProject_nVtEHZi1		Female	Luminal B	IDC	1	M0	Without
BD4.211	MBCProject_nwIeUoSD		Female	Luminal A	BRCANOS		M1	Without
BD4.212	MBCProject_nYsGsgf7		Female	Luminal A	ILC	2	M0	Without
BD4.213	MBCProject_NzHBsOtg		Female	Basal-l	ILC	3	M1	Without
BD4.214	MBCProject_nZHYc4Ie		Female		BRCANOS	3	M1	Without
BD4.215	MBCProject_o5cqTwTa			Basal-l	IDC		M1	Without
BD4.216	MBCProject_O8u9SjuW		Female	Luminal A	BRCANOS	3	M1	Without
BD4.217	MBCProject_oAsLszt0		Female	Luminal A	BRCANOS		M1	Without
BD4.218	MBCProject_odSqHlhG		Female	Luminal A	IDC	4		Without
BD4.219	MBCProject_oeubIAFD		Female	Luminal A	IDC	1	M0	Without
BD4.220	MBCProject_oNI6SXtq		Female	Luminal B	IDC	2	M0	Without
BD4.221	MBCProject_oqupfDu7		Female	Basal-l	BRCANOS		M1	Without
BD4.222	MBCProject_OwCgI7fY			Luminal A	MIXED		M0	Without
BD4.223	MBCProject_OwuoTVhg		Female	Luminal A	IDC	3	M0	Without
BD4.224	MBCProject_oZT8clio		Female	Luminal B	IDC	2	M0	Without
BD4.225	MBCProject_p1CQTdIg		Female	Luminal B	IDC		M1	Without
BD4.226	MBCProject_P2CMUEiX		Female	Luminal A	BRCANOS	4	M1	Without
BD4.227	MBCProject_PASlTyTy		Female		IDC		M1	Without
BD4.228	MBCProject_pktAIxFb		Female	Luminal B	IDC	4		Without
BD4.229	MBCProject_PkTDsOSa		Female	Luminal A	BRCANOS	2	M1	Without
BD4.230	MBCProject_PltxioCD			Luminal A	IDC		M1	Without
BD4.231	MBCProject_pMcWcrtZ		Female	Basal-l	BRCANOS		M1	Without
BD4.232	MBCProject_PNursEUY		Female	Luminal B	BRCANOS	3	M1	Without
BD4.233	MBCProject_pwswieUY		Female	Luminal A	IDC	1	M1	Without
BD4.234	MBCProject_PXcjFYIo		Female	Luminal A	IDC	2	M1	Without
BD4.235	MBCProject_pyhbI1H5		Female	Luminal B	BRCANOS	4	M1	Without
BD4.236	MBCProject_pzSJS7s4			Luminal A	IDC		M1	Without
BD4.237	MBCProject_PzUBH7I3		Female	Luminal A	MIXED	3	M1	Without
BD4.238	MBCProject_QbiZiytx		Female	Luminal A	BRCANOS	1	M1	Without
BD4.239	MBCProject_QGI0fOhX			Luminal A	IDC		M0	Without
BD4.240	MBCProject_QJFdf8hQ		Female	Basal-l	ILC		M0	Without
BD4.241	MBCProject_qmu6TYto		Female	Luminal A	IDC	3	M1	Without
BD4.242	MBCProject_QNs8uGhM		Female	Luminal A	BRCANOS	4	M1	Without
BD4.243	MBCProject_qOFXIAux		Female	Luminal B	IDC	1	M1	Without
BD4.244	MBCProject_qQSACYuv		Female	Luminal A	IDC	4		Without
BD4.245	MBCProject_qyf8tJUa			Luminal A	ILC			Without
BD4.246	MBCProject_R3UpTWFr		Female	HER2	MIXED		M1	Without
BD4.247	MBCProject_rAs1s0F8		Female	Luminal A	ILC	2	M1	Without
BD4.248	MBCProject_RJf1h2Sp		Female	Luminal A	IDC	4	M0	Without
BD4.249	MBCProject_rJHBiKTl		Female	Basal-l	IDC		M1	Without
BD4.250	MBCProject_RKf1frsr		Female	Basal-l	BRCANOS	4	M1	Without
BD4.251	MBCProject_rLt0uZhz		Female	Luminal A	IDC	4	M1	Without
BD4.252	MBCProject_rMHPsbIq		Female	Luminal A	MIXED	4	M1	Without
BD4.253	MBCProject_rmSBIguN		Female	Luminal A	IDC	4	M1	Without
BD4.254	MBCProject_rvULI3TV		Female	Luminal A	IDC	4		Without
BD4.255	MBCProject_rYSXcxcV		Female	Luminal A	IDC		M1	Without
BD4.256	MBCProject_VbfASefz		Female	Luminal B	BRCANOS	4	M1	Without
BD4.257	MBCProject_VkSgSghO			Luminal B	IDC		M0	Without
BD4.258	MBCProject_VQfmS0fK		Female	Luminal A	MIXED		M1	Without
BD4.259	MBCProject_VrsMsqTb		Female	Luminal B	IDC	3	M1	Without
BD4.260	MBCProject_W2CQswiv		Female	Luminal B	BRCANOS	2	M1	Without
BD4.261	MBCProject_W4FBsLSx		Female	Luminal A	BRCANOS		M1	Without
BD4.262	MBCProject_W5ceiLi0		Female	Luminal A	MIXED	4	M0	Without
BD4.263	MBCProject_W7HMcZI4		Female	Luminal B	ILC		M0	Without
BD4.264	MBCProject_W9hmcWcz		Female	Luminal A	IDC	2	M1	Without
BD4.265	MBCProject_wAiri7fp		Female	Luminal A	BRCANOS	4	M1	Without
BD4.266	MBCProject_wGFQuEcy			Basal-l	IDC		M1	Without
BD4.267	MBCProject_wKuZuQS1		Female	Luminal B	BRCANOS	4	M1	Without
BD4.268	MBCProject_wlTjfwfB			Luminal A	BRCANOS		M1	Without
BD4.269	MBCProject_WPHlSPTB		Female	Luminal A	MIXED	1	M1	Without
BD4.270	MBCProject_WYHpfXf1		Female	Luminal B	IDC	4		Without
BD4.271	MBCProject_wzCxuoio		Female	Basal-l	IDC		M0	Without
BD4.272	MBCProject_WzU1HEsr		Female	Luminal A	BRCANOS	1	M1	With
BD4.273	MBCProject_wzUlU9hX			Basal-l	BRCANOS		M1	Without
BD4.274	MBCProject_x3Tef5t3			Luminal A	MIXED		M1	Without
BD4.275	MBCProject_x4cLHdhw		Female	Luminal A	IDC	2	M1	Without
BD4.276	MBCProject_xBfJfri9		Female	Luminal A	BRCANOS	4	M1	Without
BD4.277	MBCProject_XgHGHMUm			Luminal B	IDC		M1	Without
BD4.278	MBCProject_xlhkS5CG		Female	Luminal A	IDC	4	M1	Without
BD4.279	MBCProject_XmiOUMSm		Female	Luminal B	IDC		M1	Without
BD4.280	MBCProject_xoHAF6s8		Female	Luminal B	ILC	4	M1	Without
BD4.281	MBCProject_XVHkUVTb		Female	Luminal A	BRCANOS	3	M1	Without
BD4.282	MBCProject_XWtLC4UZ			Luminal B	BRCANOS			Without
BD4.283	MBCProject_y2F3IgIE		Female	Luminal A	IDC	4	M0	Without
BD4.284	MBCProject_Y7fYC1iG		Female	Luminal B	IDC	2	M1	Without
BD4.285	MBCProject_Y7iLIOU0		Female		ILC	1	M1	Without
BD4.286	MBCProject_Y8H6SghO		Female	Luminal B	ILC	3	M0	Without
BD4.287	MBCProject_YEFnulFd		Female	Luminal A	IDC	3	M0	Without
BD4.288	MBCProject_ygcMFgCR		Female	Luminal B	BRCANOS	2	M1	Without
BD4.289	MBCProject_yNfLhMIW			Luminal A	IDC		M1	Without
BD4.290	MBCProject_YNTyfDfq		Female	Luminal B	BRCANOS	4	M1	Without
BD4.291	MBCProject_yWS4imiO		Female	Luminal A	BRCANOS	3	M1	Without
BD4.292	MBCProject_YXcpfacz			Luminal B	IDC		M1	Without
BD4.293	MBCProject_yZSnSluK		Female	Luminal A	BRCANOS	3	M1	Without
BD4.294	MBCProject_zafPHNuX			Luminal A	BRCANOS		M0	Without
BD4.295	MBCProject_zatdFvhp		Female	Luminal B	BRCANOS	2	M1	Without
BD4.296	MBCProject_ZbTlfDcK		Female	Luminal A	IDC	2	M1	Without
BD4.297	MBCProject_ZdudUNFZ		Female	Luminal A	IDC		M1	Without
BD4.298	MBCProject_ZeTySaU3		Female	Luminal A	BRCANOS	2	M1	Without
BD4.299	MBCProject_ZgTbHMhN			Luminal B	MIXED		M0	Without
BD4.300	MBCProject_ZPHRs3Uw		Female	Luminal B	IDC	3	M1	Without
BD4.301	MBCProject_zyt5TKFB		Female	Luminal B		4		Without
BD5.1	SA018	49	Female	Basal-l	IDC	3	M0	Without
BD5.2	SA029	60	Female	Normal-l	IDC	3	M0	Without
BD5.3	SA030	90	Female	Normal-l	IDC	3	M0	Without
BD5.4	SA031	78	Female	Basal-l	IDC	1	M0	Without
BD5.5	SA051	51	Female	Basal-l	IDC	3	M0	Without
BD5.6	SA052	86	Female	Basal-l		3	M0	Without
BD5.7	SA053	53	Female	Basal-l	IDC	3	M0	Without
BD5.8	SA054	63	Female	Basal-l	IDC	3	M0	Without
BD5.9	SA055	71	Female	Basal-l	IDC	3	M0	Without
BD5.10	SA056	82	Female	Basal-l	IDC	3	M0	Without
BD5.11	SA063	47	Female		IDC	3	M0	Without
BD5.12	SA065	48	Female	Basal-l		3	M0	Without
BD5.13	SA067	49	Female	Basal-l	IDC	3	M0	Without
BD5.14	SA068	69	Female	Basal-l	IDC	3	M0	Without
BD5.15	SA069	56	Female	Basal-l	IDC	3	M0	Without
BD5.16	SA071	72	Female	Basal-l	IDC	3	M0	Without
BD5.17	SA072	61	Female	Basal-l	IDC	3	M0	Without
BD5.18	SA073	55	Female	Basal-l	IDC	3	M0	Without
BD5.19	SA074	66	Female	Normal-l	IDC	3	M0	Without
BD5.20	SA075	49	Female	Normal-l	IDC	3	M0	Without
BD5.21	SA076	58	Female	Normal-l		3	M0	Without
BD5.22	SA077	44	Female	Normal-l	IDC	2	M0	Without
BD5.23	SA080	44	Female	Normal-l	IDC	3	M0	Without
BD5.24	SA083	37	Female	Basal-l	IDC	3	M0	Without
BD5.25	SA084	56	Female	Basal-l	IDC	3		Without
BD5.26	SA085	62	Female	Basal-l	IDC	3		Without
BD5.27	SA089	56	Female	Basal-l	IDC	3	M0	Without
BD5.28	SA090	55	Female	Normal-l	IDC	3	M0	Without
BD5.29	SA092		Female	Normal-l	IDC	3		Without
BD5.30	SA093	54	Female	Basal-l	IDC	3		Without
BD5.31	SA094	60	Female	Normal-l		2		Without
BD5.32	SA096	67	Female	Normal-l	IDC	2	M0	Without
BD5.33	SA097	40	Female	Basal-l	IDC	3		Without
BD5.34	SA098	67	Female	Normal-l	PHYLLODES			Without
BD5.35	SA099	54	Female	Normal-l	IDC	3		Without
BD5.36	SA101	41	Female	Normal-l	IDC	3		Without
BD5.37	SA102		Female					Without
BD5.38	SA103	61	Female	Normal-l	IDC	3		Without
BD5.39	SA106	78	Female	Basal-l	IDC	3		Without
BD5.40	SA208	37	Female	Basal-l	IDC	3	M0	Without
BD5.41	SA210	55	Female	Normal-l	IDC	3	M0	Without
BD5.42	SA212	63	Female	Basal-l	IDC	3	M0	Without
BD5.43	SA213	49	Female	Basal-l	IDC	3	M0	Without
BD5.44	SA214	69	Female	Normal-l	IDC	1	M0	Without
BD5.45	SA215	69	Female	Normal-l	IDC	1	M0	Without
BD5.46	SA216	60	Female	Normal-l	IDC	1	M0	Without
BD5.47	SA217	51	Female	Normal-l	IDC	3	M0	Without
BD5.48	SA218	59	Female	Normal-l	IDC	3	M0	Without
BD5.49	SA219	58	Female	Basal-l	IDC	3	M0	Without
BD5.50	SA220	37	Female	Basal-l	IDC	3	M0	Without
BD5.51	SA222	55	Female	Normal-l	IDC	3	M0	Without
BD5.52	SA223	48	Female	Normal-l	IDC	3	M0	Without
BD5.53	SA224	61	Female	Basal-l	IDC	3	M0	Without
BD5.54	SA225	36	Female	Basal-l	IDC	3	M0	Without
BD5.55	SA226	43	Female	Basal-l	IDC	3	M0	Without
BD5.56	SA227	61	Female	Basal-l	IDC	3	M0	Without
BD5.57	SA228	58	Female	Basal-l	IDC	3	M0	Without
BD5.58	SA229	43	Female	Basal-l	MIXED	3	M0	Without
BD5.59	SA230	66	Female	Normal-l	IDC	3	M0	Without
BD5.60	SA231	25	Female	Basal-l	IDC	3	M0	Without
BD5.61	SA233	58	Female	Basal-l	IDC	3	M0	Without
BD5.62	SA234	48	Female	Basal-l	IDC	3	M0	Without
BD5.63	SA235	39	Female	Basal-l	IDC	3	M0	Without
BD5.64	SA236	38	Female	Basal-l	IDC	3	M0	Without
BD5.65	SA237	79	Female	Normal-l	IDC	3	M0	Without
BD6.1	BR-M-005	66	Female	HER2	IDC	2		Without
BD6.2	BR-M-026	54	Female	Luminal A	TUBULAR	3		Without
BD6.3	BR-M-027	51	Female	Luminal A	IDC	2		Without
BD6.4	BR-M-028	79	Female	Luminal A	MIXED	2		Without
BD6.5	BR-M-030	89	Female	Luminal A	IDC	2		Without
BD6.6	BR-M-034	66	Female	Luminal A	IDC	2		Without
BD6.7	BR-M-036	62	Female	Luminal A	IDC	2		Without
BD6.8	BR-M-037	58	Female	Luminal A	IDC	2		Without
BD6.9	BR-M-038	41	Female	Luminal B	IDC	2		Without
BD6.10	BR-M-041	50	Female	Luminal A	IDC	1		Without
BD6.11	BR-M-045	37	Female	Basal-l	IDC	2		Without
BD6.12	BR-M-047	78	Female	HER2	IDC	2		Without
BD6.13	BR-M-048	37	Female	Normal-l	IDC	2		Without
BD6.14	BR-M-050	47	Female	Luminal A	IDC	2		Without
BD6.15	BR-M-055	52	Female	Luminal B	IDC	1		Without
BD6.16	BR-M-059	54	Female	Luminal A	IDC	2		Without
BD6.17	BR-M-073	65	Female	Luminal B	IDC	3		Without
BD6.18	BR-M-074	47	Female	Luminal A	MUCINOUS	2		Without
BD6.19	BR-M-076	44	Female	HER2	IDC	2		Without
BD6.20	BR-M-079	56	Female	Luminal B	IDC	3		Without
BD6.21	BR-M-080	38	Female	Normal-l	IDC	2		Without
BD6.22	BR-M-083	59	Female	Luminal A	ILC	2		Without
BD6.23	BR-M-085	47	Female	HER2	IDC	2		Without
BD6.24	BR-M-094	47	Female	Luminal B	MIXED	3		Without
BD6.25	BR-M-095	52	Female	HER2	ILC	1		Without
BD6.26	BR-M-098	65	Female	Luminal A	IDC	1		Without
BD6.27	BR-M-105	39	Female	Luminal B	IDC	3		Without
BD6.28	BR-M-106	42	Female	Luminal A	IDC	1		Without
BD6.29	BR-M-110	39	Female	Luminal A	IDC	2		Without
BD6.30	BR-M-116	92	Female	Luminal B	IDC	3		Without
BD6.31	BR-M-120	69	Female	Basal-l	IDC	1		Without
BD6.32	BR-M-121	48	Female		IDC	2		Without
BD6.33	BR-M-122	51	Female	Basal-l	IDC	2		Without
BD6.34	BR-M-123	71	Female	Luminal B	IDC	2		Without
BD6.35	BR-M-126	63	Female	Luminal B	ILC	2		Without
BD6.36	BR-M-129	53	Female	Luminal A	IDC	2		Without
BD6.37	BR-M-150	49	Female	Luminal B	IDC	2		Without
BD6.38	BR-M-154	52	Female	Luminal A	IDC	1		Without
BD6.39	BR-M-155	61	Female		IDC	2		Without
BD6.40	BR-M-158	56	Female	Luminal B	IDC	2		Without
BD6.41	BR-M-165	42	Female	Luminal A	IDC	3		Without
BD6.42	BR-M-166	53	Female	HER2	MIXED	3		Without
BD6.43	BR-M-167	48	Female	Luminal A	ILC	2		Without
BD6.44	BR-M-169	52	Female	Luminal A	IDC	1		Without
BD6.45	BR-M-172	47	Female	Luminal A	IDC	2		Without
BD6.46	BR-M-174	57	Female	Basal-l	IDC	2		Without
BD6.47	BR-M-184	44	Female	Luminal A	IDC	2		Without
BD6.48	BR-M-186	55	Female	Luminal B	IDC	2		Without
BD6.49	BR-M-189	65	Female	Basal-l	MEDULLARY	3		Without
BD6.50	BR-M-191	55	Female	HER2	IDC	2		Without
BD6.51	BR-M-192	59	Female	Luminal A	IDC	3		Without
BD6.52	BR-M-193	43	Female	HER2	IDC	3		Without
BD6.53	BR-M-198	44	Female	Normal-l	IDC	2		Without
BD6.54	BR-M-200	42	Female	Luminal A	IDC	2		Without
BD6.55	BR-V-002	46	Female	HER2	IDC	3		Without
BD6.56	BR-V-003	60	Female		IDC	2		Without
BD6.57	BR-V-007	38	Female	Normal-l	IDC	3		Without
BD6.58	BR-V-008	52	Female	HER2	IDC	3		Without
BD6.59	BR-V-009	53	Female	Luminal B	IDC	3		Without
BD6.60	BR-V-011	69	Female	Luminal A	DCIS	2		Without
BD6.61	BR-V-012	42	Female	HER2	DCIS	2		Without
BD6.62	BR-V-013	38	Female	Luminal A	DCIS	2		Without
BD6.63	BR-V-014	45	Female	HER2	IDC	2		Without
BD6.64	BR-V-015	43	Female	HER2	DCIS	2		Without
BD6.65	BR-V-016	46	Female	Luminal B	IDC	2		Without
BD6.66	BR-V-017	43	Female	Luminal A	IDC	2		Without
BD6.67	BR-V-018	34	Female	Normal-l	IDC	2		Without
BD6.68	BR-V-019	59	Female	Luminal B	MUCINOUS	2		Without
BD6.69	BR-V-020	39	Female	Luminal A	IDC	2		Without
BD6.70	BR-V-021	48	Female	Luminal B	IDC	2		Without
BD6.71	BR-V-022	40	Female	Basal-l	IDC	2		Without
BD6.72	BR-V-023	40	Female	Luminal A	DCIS	2		Without
BD6.73	BR-V-024	49	Female	HER2	IDC	2		Without
BD6.74	BR-V-026	43	Female	Luminal B	DCIS	2		Without
BD6.75	BR-V-027	41	Female	HER2	IDC	2		Without
BD6.76	BR-V-028	52	Female	HER2	IDC	3		Without
BD6.77	BR-V-030	58	Female	Luminal B	IDC	2		Without
BD6.78	BR-V-031	81	Female	Luminal A	IDC	2		Without
BD6.79	BR-V-032	39	Female	Luminal A	IDC	2		Without
BD6.80	BR-V-033	53	Female	Normal-l	IDC	3		Without
BD6.81	BR-V-034	48	Female	Basal-l	IDC	2		Without
BD6.82	BR-V-036	42	Female	Luminal B	IDC	2		Without
BD6.83	BR-V-037	56	Female	Luminal B	IDC	3		Without
BD6.84	BR-V-038	55	Female	Normal-l	IDC	1		Without
BD6.85	BR-V-039	38	Female	Luminal A	IDC	2		Without
BD6.86	BR-V-040	48	Female		MUCINOUS	1		Without
BD6.87	BR-V-042	39	Female	HER2	IDC	2		Without
BD6.88	BR-V-043	70	Female	Basal-l	IDC	2		Without
BD6.89	BR-V-044	50	Female	Luminal A	DCIS	2		Without
BD6.90	BR-V-045	54	Female	Normal-l	DCIS	2		Without
BD6.91	BR-V-047	38	Female	Luminal A	IDC	1		Without
BD6.92	BR-V-048	49	Female	Luminal A	IDC	2		Without
BD6.93	BR-V-049	47	Female		IDC	2		Without
BD6.94	BR-V-050	54	Female	Basal-l	DCIS	2		Without
BD6.95	BR-V-051	37	Female	Basal-l	IDC	2		Without
BD6.96	BR-V-052	31	Female	Luminal B	IDC	3		Without
BD6.97	BR-V-054	40	Female	Luminal A	IDC	2		Without
BD6.98	BR-V-060	57	Female	Normal-l	IDC	2		Without
BD6.99	BR-V-064	41	Female	Luminal A	IDC	2		Without
BD6.100	BR-V-067	55	Female	HER2	IDC	2		Without
BD6.101	BR-V-069	42	Female	Basal-l	IDC	2		Without
BD6.102	BR-V-070	35	Female	Basal-l	IDC	2		Without
BD6.103	BR-V-071	45	Female	Basal-l	IDC	2		Without
BD7.1	PD3849a	82	Female	Luminal A	CLASSIC-AOVEOLAR LOBULAR	2		Without
BD7.2	PD3852a	75	Female	Luminal A	MUCINOUS	2		Without
BD7.3	PD3854a	86	Female	Luminal A	MUCINOUS	3		Without
BD7.4	PD3856a	66	Female	Luminal A	MIXED	2		Without
BD7.5	PD3857a	48	Female	Luminal A	IDC	3		Without
BD7.6	PD3858a	76	Female	Luminal A	IDC	3		Without
BD7.7	PD3983a	45	Female	Luminal B	MIXED	2		Without
BD7.8	PD3984a	42	Female	Luminal B	MIXED	2		Without
BD7.9	PD3985a	63	Female	Luminal A	IDC	3		Without
BD7.10	PD3986a	48	Female	Luminal A	IDC	3		Without
BD7.11	PD3987a	49	Female	Luminal A	IDC	3		Without
BD7.12	PD3988a	93	Female	Luminal B	IDC	3		Without
BD7.13	PD3989a	39	Female	Luminal A	IDC	3		Without
BD7.14	PD3991a	44	Female	Luminal B	IDC	3		Without
BD7.15	PD3992a	47	Female	Luminal B	MUCINOUS	1		Without
BD7.16	PD3993a	49	Female	Luminal A	IDC	2		Without
BD7.17	PD3994a	74	Female	Luminal A	IDC	2		Without
BD7.18	PD3995a	41	Female	Luminal A	IDC	3		Without
BD7.19	PD3996a	50	Female	Luminal A	IDC	2		Without
BD7.20	PD3997a	48	Female	Luminal A	IDC	2		Without
BD7.21	PD3998a	31	Female	Luminal B	IDC	3		Without
BD7.22	PD3999a	37	Female	Luminal A	IDC	2		Without
BD7.23	PD4000a	57	Female	Luminal A	IDC	2		Without
BD7.24	PD4001a	49	Female	Luminal B	IDC	2		Without
BD7.25	PD4002a	57	Female	Basal-l	IDC	3		Without
BD7.26	PD4003a	54	Female	Basal-l	IDC	3		Without
BD7.27	PD4004a	37	Female	Luminal A	IDC	3		Without
BD7.28	PD4070a	47	Female	Luminal A	IDC	3		Without
BD7.29	PD4075a	43	Female	Luminal A	IDC	2		Without
BD7.30	PD4076a	58	Female	Luminal A	IDC	2		Without
BD7.31	PD4082a	39	Female	HER2	IDC	3		Without
BD7.32	PD4084a	42	Female	Luminal B	MIXED	3		Without
BD7.33	PD4087a	42	Female	Luminal A	IDC	1		Without
BD7.34	PD4091a	44	Female	Basal-l	IDC	3		Without
BD7.35	PD4092a	76	Female	Luminal A	IDC	2		Without
BD7.36	PD4093a	30	Female	Luminal A	IDC	3		Without
BD7.37	PD4094a	60	Female	Luminal A	IDC	3		Without
BD7.38	PD4098a	43	Female	Luminal A	ILC	3		Without
BD7.39	PD4099a	36	Female	Luminal A	ILC	2		Without
BD7.40	PD4100a	63	Female	HER2	IDC	3		Without
BD7.41	PD4101a	73	Female	Luminal A	IDC	1		Without
BD7.42	PD4102a	39	Female	Luminal A	IDC	3		Without
BD7.43	PD4103a	46	Female	Luminal A	IDC	2		Without
BD7.44	PD4104a	76	Female	Luminal A	IDC	2		Without
BD7.45	PD4105a	73	Female	Luminal A	IDC	3		Without
BD7.46	PD4106a	68	Female	Luminal B	IDC	3		Without
BD7.47	PD4107a	33	Female	Basal-l	IDC	3		Without
BD7.48	PD4108a	44	Female	Luminal A	IDC	1		Without
BD7.49	PD4109a	67	Female	Basal-l	IDC	3		Without
BD7.50	PD4110a	43	Female	Luminal A	MIXED	2		Without
BD7.51	PD4111a	48	Female	Luminal A	IDC	1		Without
BD7.52	PD4112a	31	Female	Luminal A	IDC	3		Without
BD7.53	PD4113a	59	Female	Basal-l	IDC	2		Without
BD7.54	PD4118a	55	Female	Luminal A	IDC	3		Without
BD7.55	PD4119a	44	Female	Luminal B	IDC	3		Without
BD7.56	PD4120a	60	Female	Luminal A	IDC	2		Without
BD7.57	PD4121a	73	Female	Luminal A	ILC	2		Without
BD7.58	PD4122a	65	Female	Luminal B	IDC	2		Without
BD7.59	PD4123a	68	Female	Luminal A	MIXED	3		Without
BD7.60	PD4124a	88	Female	Luminal A	IDC	2		Without
BD7.61	PD4125a	85	Female	Luminal A	MIXED	2		Without
BD7.62	PD4126a	71	Female	Luminal A	ILC	2		Without
BD7.63	PD4127a	53	Female	Luminal A	IDC	3		Without
BD7.64	PD4128a	61	Female	Luminal A	IDC	2		Without
BD7.65	PD4129a	58	Female	Luminal A	IDC	2		Without
BD7.66	PD4130a	48	Female	Basal-l	IDC	3		Without
BD7.67	PD4131a	85	Female	Luminal A	IDC	3		Without
BD7.68	PD4132a	61	Female	Luminal A	IDC	2		Without
BD7.69	PD4133a	41	Female	Basal-l	IDC	3		Without
BD7.70	PD4134a	81	Female	Luminal A	IDC	3		Without
BD7.71	PD4135a	80	Female	Luminal B	IDC	3		Without
BD7.72	PD4136a	84	Female	Luminal A	IDC	1		Without
BD7.73	PD4137a	58	Female	Luminal A	ILC	2		Without
BD7.74	PD4195a	65	Female	Luminal B	IDC	3		Without
BD7.75	PD4196a	52	Female	Luminal B		2		Without
BD7.76	PD4197a	48	Female	HER2		2		Without
BD7.77	PD4200a	36	Female	Basal-l	IDC	3		Without
BD7.78	PD4201a	54	Female	Luminal A	MUCINOUS	1		Without
BD7.79	PD4202a	79	Female	Luminal B	MIXED	2		Without
BD7.80	PD4203a	65	Female	Luminal A	IDC	3		Without
BD7.81	PD4204a	27	Female	Luminal A	IDC	2		Without
BD7.82	PD4205a	66	Female	Luminal B	MIXED	2		Without
BD7.83	PD4226a	59	Female	Luminal B	IDC	2		Without
BD7.84	PD4252a	48	Female	Basal-l	IDC	3		Without
BD7.85	PD4594a	58	Female	Luminal B	IDC	3		Without
BD7.86	PD4595a	43	Female	Luminal B	IDC	3		Without
BD7.87	PD4596a	63	Female	HER2		3		Without
BD7.88	PD4600a	55	Female	Luminal B	IDC	2		Without
BD7.89	PD4601a	58	Female	Basal-l	IDC	2		Without
BD7.90	PD4602a	40	Female	Luminal A	IDC	3		Without
BD7.91	PD4603a	55	Female	Luminal A	IDC	2		Without
BD7.92	PD4842a	56	Female	Luminal A	MUCINOUS	1		Without
BD7.93	PD4843a	40	Female	Luminal A	IDC	2		Without
BD7.94	PD4844a	49	Female	Basal-l	IDC	3		Without
BD7.95	PD4934a	61	Female	Luminal B		2		Without
BD7.96	PD4935a	56	Female	Luminal B	IDC	3		Without
BD7.97	PD4936a	70	Female	Luminal B	IDC	3		Without
BD7.98	PD4937a	60	Female	Luminal B	IDC	3		Without
BD7.99	PD4938a	55	Female	Luminal B	IDC	3		Without
BD7.100	PD4939a	71	Female	HER2	IDC	3		Without

## Sheet: LEITURA
SEXO	SUBTIPO MOLECULAR	ESTÁGIO DO CAN	ESTAGIO DE MET	TIPO HISTO	COX MUT	COM TUMOR
0:Female	0: Normal-l	1:I	0:MX	0: ILC	0: NÃO TEM	1: COM
1:Male	1: Luminal A	2:II	1:M0	1: IDC	1: TEM	2: SEM
	2: Luminal B	3:III	2: CM0 (I+)	2: BRCA
	3: HER2	4:IV	3:M1	3: BRCANOS
	4: Basal-l			4: CLASSIC-AOVEOLAR LOBULAR
				5: DCIS
				6: MEDULLARY
				7: METAPLASTIC
				8: MIXED
				9: MUCINOUS
				10: PHYLLODES
				11:TUBULAR
